# Supplementary material for: Bis(4-eth­oxy­phen­yl) sulfoxide
Source: Acta Crystallogr Sect E Struct Rep Online. 2011 Apr 16;67(Pt 5):o1136. doi: 10.1107/S1600536811013213 (PMC3089090; doi:10.1107/S1600536811013213)
Supplement: Supplementary file 1 [file e-67-o1136-sup1.cif]

##############################################################################
#                                                                            #
# This CIF contains the data in a paper accepted for publication in          #
# Acta Crystallographica Section E. It conforms to the requirements of       #
# Notes for Authors for Acta Crystallographica Section E, and has been       #
# peer reviewed under the auspices of the IUCr Commission on Journals.       #
#                                                                            #
# Full details of the Crystallographic Information File format               #
# are given in the paper "The Crystallographic Information File (CIF):       #
# a New Standard Archive File for Crystallography" by S. R. Hall, F. H.      #
# Allen and I. D. Brown [Acta Cryst. (1991), A47, 655-685].                  #
#                                                                            #
# The current version of the core CIF dictionary is obtainable from          #
# ftp://ftp.iucr.org/pub/cif_core.dic.                                       #
#                                                                            #
# Software is freely available for graphical display of the structure(s)     #
# in this CIF. For information consult the CIF software page                 #
# http://www.iucr.org/resources/cif/software.                                #
#                                                                            #
# This file may be used for bona fide research purposes within the           #
# scientific community so long as proper attribution is given to the journal # 
# article from which it was obtained.                                        #
#                                                                            #
##############################################################################
data_I
_audit_creation_method     SHELXL-97
_chemical_name_systematic
;
Bis(4-ethoxyphenyl) sulfoxide
;
_chemical_name_common     ?
_chemical_formula_moiety     'C16 H18 O3 S'
_chemical_formula_sum     'C16 H18 O3 S'
_chemical_formula_iupac     'C16 H18 O3 S'
_chemical_formula_weight     290.36
_chemical_melting_point     ?
_symmetry_cell_setting     triclinic
_symmetry_space_group_name_H-M     'P -1'
_symmetry_space_group_name_Hall     '-P 1'
loop_
    _symmetry_equiv_pos_as_xyz
    'x, y, z'
    '-x, -y, -z'
_cell_length_a     8.2052(16)
_cell_length_b     9.856(2)
_cell_length_c     10.196(2)
_cell_angle_alpha     64.71(3)
_cell_angle_beta     83.78(3)
_cell_angle_gamma     82.88(3)
_cell_volume     738.4(3)
_cell_formula_units_Z     2
_cell_measurement_reflns_used     2289
_cell_measurement_theta_min     2.213
_cell_measurement_theta_max     27.876
_cell_measurement_temperature     113(2)
_exptl_crystal_description     block
_exptl_crystal_colour     colourless
_exptl_crystal_size_max     0.20
_exptl_crystal_size_mid     0.16
_exptl_crystal_size_min     0.12
_exptl_crystal_density_diffrn     1.306
_exptl_crystal_density_meas     ?
_exptl_crystal_density_method     'not measured'
_exptl_crystal_F_000     308
_exptl_absorpt_coefficient_mu     0.223
_exptl_absorpt_correction_type     multi-scan
_exptl_absorpt_process_details     '(CrystalClear; Rigaku, 2007)'
_exptl_absorpt_correction_T_min     0.9567
_exptl_absorpt_correction_T_max     0.9737
_exptl_special_details
;
;
_diffrn_ambient_temperature     113(2)
_diffrn_radiation_type     MoK\a
_diffrn_radiation_wavelength     0.71073
_diffrn_radiation_source     'rotating anode'
_diffrn_radiation_monochromator     confocal
_diffrn_measurement_device_type     'Rigaku Saturn CCD area-detector'
_diffrn_measurement_method     '\w and \f scans'
_diffrn_detector_area_resol_mean     7.31
_diffrn_reflns_number     6624
_diffrn_reflns_av_R_equivalents     0.0219
_diffrn_reflns_av_sigmaI/netI     0.0392
_diffrn_reflns_theta_min     2.21
_diffrn_reflns_theta_max     27.87
_diffrn_reflns_theta_full     27.87
_diffrn_measured_fraction_theta_max     0.981
_diffrn_measured_fraction_theta_full     0.981
_diffrn_reflns_limit_h_min     -10
_diffrn_reflns_limit_h_max     10
_diffrn_reflns_limit_k_min     -12
_diffrn_reflns_limit_k_max     9
_diffrn_reflns_limit_l_min     -13
_diffrn_reflns_limit_l_max     12
_diffrn_standards_number     0
_diffrn_standards_interval_count     0
_diffrn_standards_interval_time     0
_diffrn_standards_decay_%     0
_refine_special_details
;
Refinement of <i>F</i>^2^ against ALL reflections. The weighted <i>R</i>-factor
<i>wR</i> and goodness of fit <i>S</i> are based on <i>F</i>^2^, conventional
<i>R</i>-factors <i>R</i> are based on <i>F</i>, with <i>F</i> set to zero for
negative <i>F</i>^2^. The threshold expression of <i>F</i>^2^ >
\s(<i>F</i>^2^) is used only for calculating <i>R</i>-factors(gt) <i>etc</i>.
and is not relevant to the choice of reflections for refinement.
<i>R</i>-factors based on <i>F</i>^2^ are statistically about twice as large
as those based on <i>F</i>, and <i>R</i>- factors based on ALL data will be
even larger.
;
_reflns_number_total     3450
_reflns_number_gt     2590
_reflns_threshold_expression     >2sigma(I)
_refine_ls_structure_factor_coef     Fsqd
_refine_ls_matrix_type     full
_refine_ls_R_factor_all     0.0458
_refine_ls_R_factor_gt     0.0340
_refine_ls_wR_factor_gt     0.0908
_refine_ls_wR_factor_ref     0.0950
_refine_ls_goodness_of_fit_ref     1.062
_refine_ls_restrained_S_all     1.062
_refine_ls_number_reflns     3450
_refine_ls_number_parameters     191
_refine_ls_number_restraints     0
_refine_ls_hydrogen_treatment     constr
_refine_ls_weighting_scheme     calc
_refine_ls_weighting_details
         'calc w=1/[\s^2^(Fo^2^)+(0.0422P)^2^+0.2002P] where P=(Fo^2^+2Fc^2^)/3'
_atom_sites_solution_hydrogens     geom
_atom_sites_solution_primary     direct
_atom_sites_solution_secondary     difmap
_refine_ls_shift/su_max     0.001
_refine_ls_shift/su_mean     0.000
_refine_diff_density_max     0.255
_refine_diff_density_min     -0.399
_refine_ls_extinction_method     none
_refine_ls_extinction_coef     ?
loop_
    _atom_type_symbol
    _atom_type_description
    _atom_type_scat_dispersion_real
    _atom_type_scat_dispersion_imag
    _atom_type_scat_source
    'C' 'C' 0.0033 0.0016
                         'International Tables Vol C Tables 4.2.6.8 and 6.1.1.4'
    'H' 'H' 0.0000 0.0000
                         'International Tables Vol C Tables 4.2.6.8 and 6.1.1.4'
    'O' 'O' 0.0106 0.0060
                         'International Tables Vol C Tables 4.2.6.8 and 6.1.1.4'
    'S' 'S' 0.1246 0.1234
                         'International Tables Vol C Tables 4.2.6.8 and 6.1.1.4'
_computing_data_collection     'CrystalClear (Rigaku, 2007)'
_computing_cell_refinement     'CrystalClear (Rigaku, 2007)'
_computing_data_reduction     'CrystalClear (Rigaku, 2007)'
_computing_structure_solution     'SHELXS97 (Sheldrick, 2008)'
_computing_structure_refinement     'SHELXL97 (Sheldrick, 2008)'
_computing_molecular_graphics     'SHELXTL (Sheldrick, 2008)'
_computing_publication_material     'SHELXTL (Sheldrick, 2008)'
loop_
    _atom_site_type_symbol
    _atom_site_label
    _atom_site_fract_x
    _atom_site_fract_y
    _atom_site_fract_z
    _atom_site_U_iso_or_equiv
    _atom_site_adp_type
    _atom_site_calc_flag
    _atom_site_refinement_flags
    _atom_site_occupancy
    _atom_site_symmetry_multiplicity
    _atom_site_disorder_assembly
    _atom_site_disorder_group
    S S1 -0.00304(4) 0.50094(4) 0.73977(4) 0.02589(12) Uani d . 1 1 . .
    O O1 0.32089(14) -0.11895(11) 0.97342(11) 0.0264(2) Uani d . 1 1 . .
    O O2A -0.0884(2) 0.5328(2) 0.8531(2) 0.0284(5) Uani d P 0.563(3) 1 A 1
    O O2B -0.0815(3) 0.5217(3) 0.6188(3) 0.0274(7) Uani d P 0.437(3) 1 A 2
    O O3 0.60436(12) 0.81887(11) 0.56357(10) 0.0237(2) Uani d . 1 1 A .
    C C1 0.4363(2) -0.35101(18) 1.14478(18) 0.0316(4) Uani d . 1 1 . .
    H H1A 0.4553 -0.4098 1.2457 0.047 Uiso calc R 1 1 . .
    H H1B 0.5396 -0.3364 1.0887 0.047 Uiso calc R 1 1 . .
    H H1C 0.3694 -0.4028 1.1126 0.047 Uiso calc R 1 1 . .
    C C2 0.34927(19) -0.20046(16) 1.12487(15) 0.0248(3) Uani d . 1 1 . .
    H H2A 0.2456 -0.2138 1.1827 0.030 Uiso calc R 1 1 . .
    H H2B 0.4167 -0.1460 1.1551 0.030 Uiso calc R 1 1 . .
    C C3 0.24360(17) 0.02257(15) 0.92796(15) 0.0205(3) Uani d . 1 1 . .
    C C4 0.18830(19) 0.09277(17) 1.01871(16) 0.0247(3) Uani d . 1 1 A .
    H H4 0.2018 0.0426 1.1180 0.030 Uiso calc R 1 1 . .
    C C5 0.11249(18) 0.23851(17) 0.96065(16) 0.0252(3) Uani d . 1 1 . .
    H H5 0.0752 0.2862 1.0211 0.030 Uiso calc R 1 1 A .
    C C6 0.09267(17) 0.31234(15) 0.81312(16) 0.0211(3) Uani d . 1 1 A .
    C C7 0.14640(19) 0.24226(17) 0.72137(16) 0.0261(3) Uani d . 1 1 . .
    H H7 0.1315 0.2921 0.6223 0.031 Uiso calc R 1 1 A .
    C C8 0.2223(2) 0.09749(17) 0.77930(16) 0.0259(3) Uani d . 1 1 A .
    H H8 0.2592 0.0499 0.7188 0.031 Uiso calc R 1 1 . .
    C C9 0.17993(17) 0.59829(15) 0.68666(16) 0.0217(3) Uani d . 1 1 A .
    C C10 0.23615(18) 0.64787(16) 0.78032(16) 0.0223(3) Uani d . 1 1 . .
    H H10 0.1784 0.6310 0.8688 0.027 Uiso calc R 1 1 A .
    C C11 0.37828(17) 0.72262(15) 0.74289(15) 0.0211(3) Uani d . 1 1 A .
    H H11 0.4161 0.7561 0.8057 0.025 Uiso calc R 1 1 . .
    C C12 0.46333(17) 0.74683(15) 0.61065(15) 0.0191(3) Uani d . 1 1 . .
    C C13 0.40644(19) 0.69756(16) 0.51575(15) 0.0240(3) Uani d . 1 1 A .
    H H13 0.4643 0.7141 0.4274 0.029 Uiso calc R 1 1 . .
    C C14 0.26404(18) 0.62420(16) 0.55302(16) 0.0240(3) Uani d . 1 1 . .
    H H14 0.2248 0.5924 0.4895 0.029 Uiso calc R 1 1 A .
    C C15 0.67526(18) 0.85931(17) 0.66294(16) 0.0235(3) Uani d . 1 1 . .
    H H15A 0.6960 0.7712 0.7529 0.028 Uiso calc R 1 1 A .
    H H15B 0.6014 0.9326 0.6850 0.028 Uiso calc R 1 1 . .
    C C16 0.83409(18) 0.92527(18) 0.58926(17) 0.0278(3) Uani d . 1 1 A .
    H H16A 0.8900 0.9472 0.6550 0.042 Uiso calc R 1 1 . .
    H H16B 0.8110 1.0164 0.5043 0.042 Uiso calc R 1 1 . .
    H H16C 0.9025 0.8543 0.5616 0.042 Uiso calc R 1 1 . .
loop_
    _atom_site_aniso_label
    _atom_site_aniso_U_11
    _atom_site_aniso_U_22
    _atom_site_aniso_U_33
    _atom_site_aniso_U_12
    _atom_site_aniso_U_13
    _atom_site_aniso_U_23
    S1 0.01736(17) 0.02001(18) 0.0400(2) 0.00022(12) -0.00217(15) -0.01266(16)
    O1 0.0373(6) 0.0221(5) 0.0180(5) 0.0067(4) -0.0050(4) -0.0082(4)
    O2A 0.0233(10) 0.0257(10) 0.0363(12) -0.0013(7) 0.0091(8) -0.0159(9)
    O2B 0.0276(13) 0.0241(13) 0.0301(14) -0.0007(10) -0.0155(10) -0.0081(11)
    O3 0.0258(5) 0.0279(6) 0.0200(5) -0.0089(4) 0.0021(4) -0.0116(4)
    C1 0.0339(9) 0.0257(8) 0.0287(9) 0.0021(6) -0.0069(7) -0.0054(7)
    C2 0.0304(8) 0.0239(7) 0.0173(7) -0.0016(6) -0.0049(6) -0.0054(6)
    C3 0.0223(7) 0.0193(7) 0.0199(7) -0.0006(5) -0.0017(5) -0.0082(6)
    C4 0.0310(8) 0.0258(8) 0.0171(7) -0.0021(6) 0.0006(6) -0.0093(6)
    C5 0.0278(8) 0.0259(8) 0.0245(8) -0.0015(6) 0.0049(6) -0.0150(6)
    C6 0.0161(6) 0.0194(7) 0.0279(8) -0.0025(5) -0.0005(5) -0.0101(6)
    C7 0.0338(8) 0.0233(7) 0.0210(7) 0.0008(6) -0.0064(6) -0.0089(6)
    C8 0.0360(8) 0.0239(7) 0.0201(7) 0.0036(6) -0.0034(6) -0.0127(6)
    C9 0.0189(7) 0.0163(6) 0.0284(8) 0.0012(5) -0.0031(6) -0.0081(6)
    C10 0.0217(7) 0.0224(7) 0.0240(7) 0.0001(5) 0.0027(6) -0.0124(6)
    C11 0.0229(7) 0.0216(7) 0.0218(7) -0.0009(5) -0.0012(6) -0.0124(6)
    C12 0.0212(7) 0.0154(6) 0.0195(7) -0.0012(5) -0.0017(5) -0.0061(5)
    C13 0.0302(8) 0.0241(7) 0.0171(7) -0.0043(6) -0.0010(6) -0.0076(6)
    C14 0.0301(8) 0.0219(7) 0.0213(7) -0.0029(6) -0.0066(6) -0.0090(6)
    C15 0.0221(7) 0.0291(8) 0.0225(7) -0.0045(6) -0.0014(6) -0.0134(6)
    C16 0.0231(7) 0.0342(8) 0.0285(8) -0.0065(6) -0.0001(6) -0.0149(7)
_geom_special_details
;
All e.s.d.'s (except the e.s.d. in the dihedral angle between two l.s. planes)
are estimated using the full covariance matrix. The cell e.s.d.'s are taken
into account individually in the estimation of e.s.d.'s in distances, angles
and torsion angles; correlations between e.s.d.'s in cell parameters are only
used when they are defined by crystal symmetry. An approximate (isotropic)
treatment of cell e.s.d.'s is used for estimating e.s.d.'s involving l.s.
planes.
;
loop_
    _geom_bond_atom_site_label_1
    _geom_bond_atom_site_label_2
    _geom_bond_site_symmetry_2
    _geom_bond_distance
    _geom_bond_publ_flag
    S1 O2B . 1.379(2) ?
    S1 O2A . 1.4156(18) ?
    S1 C9 . 1.7902(15) ?
    S1 C6 . 1.7913(16) ?
    O1 C3 . 1.3619(17) ?
    O1 C2 . 1.4338(17) ?
    O3 C12 . 1.3659(17) ?
    O3 C15 . 1.4331(16) ?
    C1 C2 . 1.505(2) ?
    C1 H1A . 0.9600 ?
    C1 H1B . 0.9600 ?
    C1 H1C . 0.9600 ?
    C2 H2A . 0.9700 ?
    C2 H2B . 0.9700 ?
    C3 C4 . 1.385(2) ?
    C3 C8 . 1.394(2) ?
    C4 C5 . 1.390(2) ?
    C4 H4 . 0.9300 ?
    C5 C6 . 1.381(2) ?
    C5 H5 . 0.9300 ?
    C6 C7 . 1.391(2) ?
    C7 C8 . 1.383(2) ?
    C7 H7 . 0.9300 ?
    C8 H8 . 0.9300 ?
    C9 C10 . 1.383(2) ?
    C9 C14 . 1.393(2) ?
    C10 C11 . 1.3873(19) ?
    C10 H10 . 0.9300 ?
    C11 C12 . 1.387(2) ?
    C11 H11 . 0.9300 ?
    C12 C13 . 1.3949(19) ?
    C13 C14 . 1.382(2) ?
    C13 H13 . 0.9300 ?
    C14 H14 . 0.9300 ?
    C15 C16 . 1.505(2) ?
    C15 H15A . 0.9700 ?
    C15 H15B . 0.9700 ?
    C16 H16A . 0.9600 ?
    C16 H16B . 0.9600 ?
    C16 H16C . 0.9600 ?
loop_
    _geom_angle_atom_site_label_1
    _geom_angle_atom_site_label_2
    _geom_angle_atom_site_label_3
    _geom_angle_site_symmetry_1
    _geom_angle_site_symmetry_3
    _geom_angle
    _geom_angle_publ_flag
    O2B S1 O2A . . 120.99(14) ?
    O2B S1 C9 . . 110.29(12) ?
    O2A S1 C9 . . 107.71(9) ?
    O2B S1 C6 . . 107.72(11) ?
    O2A S1 C6 . . 109.65(10) ?
    C9 S1 C6 . . 98.07(7) ?
    C3 O1 C2 . . 118.08(11) ?
    C12 O3 C15 . . 117.39(11) ?
    C2 C1 H1A . . 109.5 ?
    C2 C1 H1B . . 109.5 ?
    H1A C1 H1B . . 109.5 ?
    C2 C1 H1C . . 109.5 ?
    H1A C1 H1C . . 109.5 ?
    H1B C1 H1C . . 109.5 ?
    O1 C2 C1 . . 107.09(12) ?
    O1 C2 H2A . . 110.3 ?
    C1 C2 H2A . . 110.3 ?
    O1 C2 H2B . . 110.3 ?
    C1 C2 H2B . . 110.3 ?
    H2A C2 H2B . . 108.6 ?
    O1 C3 C4 . . 124.36(13) ?
    O1 C3 C8 . . 115.56(12) ?
    C4 C3 C8 . . 120.08(13) ?
    C3 C4 C5 . . 119.69(13) ?
    C3 C4 H4 . . 120.2 ?
    C5 C4 H4 . . 120.2 ?
    C6 C5 C4 . . 119.88(13) ?
    C6 C5 H5 . . 120.1 ?
    C4 C5 H5 . . 120.1 ?
    C5 C6 C7 . . 120.83(14) ?
    C5 C6 S1 . . 119.31(11) ?
    C7 C6 S1 . . 119.86(12) ?
    C8 C7 C6 . . 119.17(14) ?
    C8 C7 H7 . . 120.4 ?
    C6 C7 H7 . . 120.4 ?
    C7 C8 C3 . . 120.34(13) ?
    C7 C8 H8 . . 119.8 ?
    C3 C8 H8 . . 119.8 ?
    C10 C9 C14 . . 120.52(13) ?
    C10 C9 S1 . . 118.90(11) ?
    C14 C9 S1 . . 120.58(11) ?
    C9 C10 C11 . . 120.32(13) ?
    C9 C10 H10 . . 119.8 ?
    C11 C10 H10 . . 119.8 ?
    C12 C11 C10 . . 119.24(13) ?
    C12 C11 H11 . . 120.4 ?
    C10 C11 H11 . . 120.4 ?
    O3 C12 C11 . . 123.89(12) ?
    O3 C12 C13 . . 115.57(12) ?
    C11 C12 C13 . . 120.54(13) ?
    C14 C13 C12 . . 120.01(13) ?
    C14 C13 H13 . . 120.0 ?
    C12 C13 H13 . . 120.0 ?
    C13 C14 C9 . . 119.37(13) ?
    C13 C14 H14 . . 120.3 ?
    C9 C14 H14 . . 120.3 ?
    O3 C15 C16 . . 106.61(11) ?
    O3 C15 H15A . . 110.4 ?
    C16 C15 H15A . . 110.4 ?
    O3 C15 H15B . . 110.4 ?
    C16 C15 H15B . . 110.4 ?
    H15A C15 H15B . . 108.6 ?
    C15 C16 H16A . . 109.5 ?
    C15 C16 H16B . . 109.5 ?
    H16A C16 H16B . . 109.5 ?
    C15 C16 H16C . . 109.5 ?
    H16A C16 H16C . . 109.5 ?
    H16B C16 H16C . . 109.5 ?
loop_
    _geom_torsion_atom_site_label_1
    _geom_torsion_atom_site_label_2
    _geom_torsion_atom_site_label_3
    _geom_torsion_atom_site_label_4
    _geom_torsion_site_symmetry_1
    _geom_torsion_site_symmetry_2
    _geom_torsion_site_symmetry_3
    _geom_torsion_site_symmetry_4
    _geom_torsion
    _geom_torsion_publ_flag
    C3 O1 C2 C1 . . . . -179.66(12) ?
    C2 O1 C3 C4 . . . . -0.9(2) ?
    C2 O1 C3 C8 . . . . 178.78(13) ?
    O1 C3 C4 C5 . . . . 179.25(13) ?
    C8 C3 C4 C5 . . . . -0.4(2) ?
    C3 C4 C5 C6 . . . . 0.0(2) ?
    C4 C5 C6 C7 . . . . 0.6(2) ?
    C4 C5 C6 S1 . . . . -179.25(11) ?
    O2B S1 C6 C5 . . . . -150.37(15) ?
    O2A S1 C6 C5 . . . . -16.90(15) ?
    C9 S1 C6 C5 . . . . 95.24(13) ?
    O2B S1 C6 C7 . . . . 29.81(17) ?
    O2A S1 C6 C7 . . . . 163.29(13) ?
    C9 S1 C6 C7 . . . . -84.58(13) ?
    C5 C6 C7 C8 . . . . -0.8(2) ?
    S1 C6 C7 C8 . . . . 179.03(11) ?
    C6 C7 C8 C3 . . . . 0.4(2) ?
    O1 C3 C8 C7 . . . . -179.49(13) ?
    C4 C3 C8 C7 . . . . 0.2(2) ?
    O2B S1 C9 C10 . . . . 152.14(15) ?
    O2A S1 C9 C10 . . . . 18.17(15) ?
    C6 S1 C9 C10 . . . . -95.51(12) ?
    O2B S1 C9 C14 . . . . -27.63(17) ?
    O2A S1 C9 C14 . . . . -161.60(13) ?
    C6 S1 C9 C14 . . . . 84.72(13) ?
    C14 C9 C10 C11 . . . . -0.7(2) ?
    S1 C9 C10 C11 . . . . 179.49(11) ?
    C9 C10 C11 C12 . . . . -0.1(2) ?
    C15 O3 C12 C11 . . . . 5.76(19) ?
    C15 O3 C12 C13 . . . . -174.52(12) ?
    C10 C11 C12 O3 . . . . -179.91(13) ?
    C10 C11 C12 C13 . . . . 0.4(2) ?
    O3 C12 C13 C14 . . . . -179.60(13) ?
    C11 C12 C13 C14 . . . . 0.1(2) ?
    C12 C13 C14 C9 . . . . -0.9(2) ?
    C10 C9 C14 C13 . . . . 1.2(2) ?
    S1 C9 C14 C13 . . . . -178.98(11) ?
    C12 O3 C15 C16 . . . . 175.76(12) ?
loop_
    _geom_hbond_atom_site_label_D
    _geom_hbond_atom_site_label_H
    _geom_hbond_atom_site_label_A
    _geom_hbond_site_symmetry_A
    _geom_hbond_distance_DH
    _geom_hbond_distance_HA
    _geom_hbond_distance_DA
    _geom_hbond_angle_DHA
    C11 H11 O1 1_565 0.93 2.51 3.3013(18) 143
data_global
_journal_date_recd_electronic     2011-03-25
_journal_date_accepted     2011-04-08
_journal_name_full     'Acta Crystallographica, Section E'
_journal_year     2011
_journal_volume     67
_journal_issue      5
_journal_page_first     o1136
_journal_page_last     o1136
_journal_paper_category     QO
_journal_coeditor_code     RZ2577
_publ_contact_author_name     'Lihong Liu'
_publ_contact_author_address
;
Pharmacy Department of the Second Artillery General Hospital,
Beijing 100088,
People's Republic of China
;
_publ_contact_author_email     lihongliu2011@yahoo.cn
_publ_contact_author_fax     '+86-10-66343114'
_publ_contact_author_phone     '+86-10-66343114'
_publ_section_title
;
Bis(4-ethoxyphenyl) sulfoxide
;
loop_
    _publ_author_name
    _publ_author_footnote
    _publ_author_address
    'Kang Meng' .
;
Pharmacy Department of the Second Artillery General Hospital,
Beijing 100088,
People's Republic of China
;
    'Cheng Wu' .
;
Pharmacy Department of the Second Artillery General Hospital,
Beijing 100088,
People's Republic of China
;
    'Jing Cao' .
;
Pharmacy Department of the Second Artillery General Hospital,
Beijing 100088,
People's Republic of China
;
    'Ping Ma' .
;
Pharmacy Department of the Second Artillery General Hospital,
Beijing 100088,
People's Republic of China
;
    'Lihong Liu' .
;
Pharmacy Department of the Second Artillery General Hospital,
Beijing 100088,
People's Republic of China
;
