# Supplementary material for: Bis(4-eth­oxy­phen­yl) sulfoxide
Source: Acta Crystallogr Sect E Struct Rep Online. 2011 Apr 16;67(Pt 5):o1136. doi: 10.1107/S1600536811013213 (PMC3089090; doi:10.1107/S1600536811013213)
Supplement: Supplementary file 2 [file e-67-o1136-Isup2.hkl]

# 
# h,k,l, Fc-squared, Fo-squared, sigma(Fo-squared) and status flag 
# 
data_I
_shelx_title '  C16 H18 O3 S (from RZ2577 CIF' 
_shelx_refln_list_code          4 
_shelx_F_calc_maximum       52.84 
_exptl_crystal_F_000       308.00 
_reflns_d_resolution_high  0.7603 
 
loop_ 
 _symmetry_equiv_pos_as_xyz 
 'x, y, z' 
 '-x, -y, -z' 
 
_cell_length_a     8.2052 
_cell_length_b     9.8560 
_cell_length_c    10.1960 
_cell_angle_alpha  64.710 
_cell_angle_beta   83.780 
_cell_angle_gamma  82.880 
 
_shelx_F_squared_multiplier     1.000 
 
loop_ 
 _refln_index_h 
 _refln_index_k 
 _refln_index_l 
 _refln_F_squared_calc 
 _refln_F_squared_meas 
 _refln_F_squared_sigma 
 _refln_observed_status 
   1   0   0      161.01      158.73      4.42 o 
   2   0   0      182.71      175.18      2.26 o 
   3   0   0       47.81       33.13      1.04 o 
   4   0   0       29.91       43.28      2.76 o 
   5   0   0      431.87      447.28      8.50 o 
   6   0   0       16.94       15.05      5.10 o 
   7   0   0       49.96       41.24      2.80 o 
   8   0   0       90.40       91.30      4.29 o 
   9   0   0      127.47      127.83      6.18 o 
  10   0   0       64.70       62.68      7.94 o 
 -10   1   0       45.70       44.94      3.74 o 
  -9   1   0      144.96      154.34      6.92 o 
  -8   1   0       93.67       99.00      5.07 o 
  -7   1   0      292.54      293.12     10.32 o 
  -6   1   0       10.44       11.52      5.37 o 
  -5   1   0      360.98      355.25      8.98 o 
  -4   1   0       90.34       81.50      3.63 o 
  -3   1   0       26.70       22.18      0.96 o 
  -2   1   0        0.79        2.80      0.75 o 
   0   1   0      180.10      179.28      1.51 o 
   3   1   0      652.10      642.88      6.78 o 
   4   1   0      699.01      758.45     12.15 o 
   5   1   0        7.76       10.44      5.91 o 
   6   1   0        3.95        5.78      3.87 o 
   7   1   0       39.08       40.66      2.85 o 
   8   1   0      123.99      115.78      5.97 o 
   9   1   0        4.53        4.87      4.94 o 
  10   1   0      113.15      109.57      5.88 o 
 -10   2   0       35.10       37.81      3.97 o 
  -9   2   0       55.50       57.82      3.95 o 
  -8   2   0      111.71      118.66      5.24 o 
  -7   2   0       30.35       29.34      4.27 o 
  -6   2   0      486.15      510.82     12.94 o 
  -5   2   0      441.75      463.90     10.53 o 
  -4   2   0       18.91       16.78      1.46 o 
  -3   2   0        3.62        1.42      0.50 o 
  -2   2   0        1.09        5.46      1.26 o 
   0   2   0      145.64      136.31      2.18 o 
   1   2   0       13.47       15.80      0.44 o 
   2   2   0        0.68        1.24      0.37 o 
   3   2   0      573.07      504.88      4.88 o 
   5   2   0       69.27       67.38      2.23 o 
   6   2   0       28.06       23.21      3.04 o 
   7   2   0       87.62       92.92      2.71 o 
   8   2   0        7.33        4.84      1.53 o 
   9   2   0       45.05       45.80      2.68 o 
  10   2   0       41.19       41.87      4.04 o 
 -10   3   0      142.54      142.89      6.23 o 
  -9   3   0       53.92       58.33      4.77 o 
  -8   3   0       83.19       84.27      4.74 o 
  -7   3   0       27.40       22.33      7.88 o 
  -6   3   0      208.28      200.93      6.34 o 
  -5   3   0        2.69        1.74      0.99 o 
  -4   3   0       87.36       91.11      3.77 o 
  -3   3   0     1199.95     1200.34     11.94 o 
  -2   3   0     1185.15     1133.28      7.22 o 
  -1   3   0      352.99      331.60      2.69 o 
   0   3   0      304.31      285.17      4.62 o 
   1   3   0      632.52      583.06      4.08 o 
   2   3   0      222.38      199.94      3.14 o 
   3   3   0     1797.77     1874.81     15.99 o 
   4   3   0      130.26      151.01      2.94 o 
   5   3   0      124.77      128.45      2.52 o 
   6   3   0     1092.69     1014.29     11.66 o 
   7   3   0      113.55      109.67      6.25 o 
   8   3   0        1.14        3.12      1.32 o 
   9   3   0       95.15      101.49      3.97 o 
  10   3   0       47.82       44.95      3.64 o 
  -9   4   0       48.58       45.80      6.00 o 
  -8   4   0      178.42      191.43      6.55 o 
  -7   4   0      259.17      266.29      7.39 o 
  -6   4   0       44.14       43.60      2.32 o 
  -5   4   0        7.14        8.84      2.98 o 
  -4   4   0        1.34        0.79      1.37 o 
  -3   4   0       65.49       81.76      2.55 o 
  -1   4   0     1249.32     1283.26     23.51 o 
   0   4   0      118.46      110.65      1.69 o 
   1   4   0      509.92      443.75      8.87 o 
   2   4   0      376.41      354.65      4.19 o 
   3   4   0      829.34      824.34      5.81 o 
   4   4   0       33.12       26.25      1.10 o 
   5   4   0      105.69       99.66      2.52 o 
   6   4   0       20.35       22.20      1.66 o 
   7   4   0        0.93        2.83      1.20 o 
   8   4   0      477.54      483.37     10.09 o 
   9   4   0       40.02       32.67      2.31 o 
  10   4   0       74.48       86.20      4.52 o 
  -9   5   0       70.27       65.26      5.26 o 
  -8   5   0        5.18        4.33      2.76 o 
  -7   5   0      107.53      103.24      3.67 o 
  -6   5   0      173.78      176.61      8.36 o 
  -5   5   0       25.19       21.50      2.21 o 
  -4   5   0       72.86       70.75      2.67 o 
  -3   5   0      399.07      433.92     23.02 o 
  -2   5   0        2.47        1.96      1.03 o 
  -1   5   0        3.64        1.22      1.04 o 
   0   5   0      730.00      739.00      9.57 o 
   1   5   0     1840.85     1811.97     37.99 o 
   2   5   0     1749.40     1819.10     13.81 o 
   3   5   0       50.72       43.60      1.25 o 
   4   5   0       55.09       52.08      2.20 o 
   5   5   0      131.08      119.48      2.45 o 
   6   5   0       46.46       43.50      1.39 o 
   7   5   0        2.73        6.19      2.97 o 
   8   5   0       17.65       17.35      6.38 o 
   9   5   0      100.98      104.11      8.74 o 
  10   5   0      161.91      172.00      5.90 o 
  -8   6   0      223.15      217.20      7.48 o 
  -7   6   0       28.03       25.53      2.28 o 
  -6   6   0        4.88        2.41      1.86 o 
  -5   6   0       12.18       13.36      5.13 o 
  -4   6   0       95.87       92.70      3.29 o 
  -3   6   0      913.16      894.11     21.16 o 
  -2   6   0       47.44       39.79      2.01 o 
  -1   6   0       10.39       10.66      2.17 o 
   0   6   0       83.02       72.18      2.29 o 
   1   6   0      148.66      141.70      3.22 o 
   2   6   0     1100.45     1144.08     17.99 o 
   3   6   0      630.33      607.92      9.37 o 
   4   6   0      315.69      307.71      6.67 o 
   5   6   0      195.85      192.76      5.20 o 
   6   6   0       23.45       15.72      4.44 o 
   7   6   0       81.84       73.31      4.34 o 
   8   6   0        8.73        7.26      1.98 o 
   9   6   0       51.92       66.55      6.34 o 
  -8   7   0       89.39       79.40      5.18 o 
  -7   7   0       80.03       77.33      3.70 o 
  -6   7   0       66.41       69.53      3.02 o 
  -5   7   0       36.70       45.00      2.47 o 
  -4   7   0       66.73       80.95      3.58 o 
  -3   7   0        1.00        1.15      1.09 o 
  -2   7   0      181.28      176.52      4.14 o 
  -1   7   0      111.48      103.77      3.39 o 
   0   7   0      310.70      289.36     13.36 o 
   1   7   0      649.21      643.57     11.50 o 
   2   7   0       10.52        7.88      3.97 o 
   3   7   0       61.17       53.85      2.92 o 
   4   7   0      373.42      385.92      5.83 o 
   5   7   0      338.96      343.24     12.20 o 
   6   7   0       43.40       46.62      3.82 o 
   7   7   0       46.55       41.76      2.70 o 
   8   7   0       30.82       32.89      2.49 o 
   9   7   0       22.98       27.30      3.98 o 
  -7   8   0       61.58       69.53      3.80 o 
  -6   8   0       47.32       43.45      2.41 o 
  -5   8   0       48.44       47.62      2.78 o 
  -4   8   0      428.91      426.68      9.20 o 
  -3   8   0        9.05       10.95      4.30 o 
  -2   8   0       40.96       27.65      2.24 o 
  -1   8   0       42.97       41.31      3.74 o 
   0   8   0      358.25      372.86      6.39 o 
   1   8   0      220.95      220.24     10.97 o 
   2   8   0      236.60      231.86      5.26 o 
   3   8   0      191.07      178.03      6.62 o 
   4   8   0      155.13      156.11      4.41 o 
   5   8   0        9.57        7.70      2.59 o 
   6   8   0      177.59      173.79      5.57 o 
   7   8   0      110.56      103.72      3.73 o 
   8   8   0       61.82       75.56      4.63 o 
  -6   9   0       38.62       42.11      2.95 o 
  -5   9   0      303.15      329.78     13.71 o 
  -4   9   0        0.64        0.95      0.94 o 
  -3   9   0       43.94       41.52      3.67 o 
  -2   9   0       90.10       92.31      3.62 o 
  -1   9   0       46.71       52.14      2.47 o 
   0   9   0       56.35       56.99      2.88 o 
   1   9   0       34.69       34.04      3.01 o 
   2   9   0      179.33      184.33      4.22 o 
   3   9   0      134.57      139.47      4.56 o 
   4   9   0      161.25      163.76      5.37 o 
   5   9   0       39.59       38.52      3.04 o 
   6   9   0       54.76       54.06      2.99 o 
   7   9   0       41.96       49.49      3.08 o 
  -4  10   0       22.61       28.19      1.94 o 
  -3  10   0       52.74       54.22      3.47 o 
  -2  10   0       12.55        9.77      4.67 o 
  -1  10   0      112.49      104.12      3.77 o 
   0  10   0      107.84      107.69      8.69 o 
   1  10   0       57.83       59.56      3.94 o 
   2  10   0       11.48        9.86      4.92 o 
   3  10   0      159.07      162.19      5.59 o 
   4  10   0        5.84        5.44      2.60 o 
   5  10   0       89.42       88.25      4.37 o 
   6  10   0       77.23       75.38      4.93 o 
  -2  11   0       31.87       39.91      4.73 o 
  -1  11   0      189.03      191.53      5.88 o 
   0  11   0       14.42        9.72      6.29 o 
   1  11   0       58.86       56.23      4.24 o 
   2  11   0      107.18      109.62      3.91 o 
   3  11   0       33.43       31.70      3.02 o 
   4  11   0        3.81        3.72      2.89 o 
  -3 -11   1       20.88       15.57      5.03 o 
  -2 -11   1       13.78        6.74      4.85 o 
  -1 -11   1        0.11        1.67      1.33 o 
   0 -11   1        0.00        0.75      1.29 o 
   1 -11   1       25.23       20.36      6.10 o 
  -5 -10   1        7.20        6.25      4.36 o 
  -4 -10   1       56.87       57.49      3.07 o 
  -3 -10   1        5.72        4.98      2.71 o 
  -2 -10   1       41.86       36.65      2.37 o 
  -1 -10   1       16.83       13.55      6.62 o 
   0 -10   1       50.24       46.76      3.10 o 
   1 -10   1        2.59        4.21      1.97 o 
   2 -10   1        0.02        0.36      1.39 o 
   3 -10   1       15.40       14.69      2.42 o 
   4 -10   1        0.01        0.37      1.13 o 
  -6  -9   1        1.47        1.78      1.89 o 
  -5  -9   1       60.04       54.69      2.76 o 
  -4  -9   1        0.39        1.15      1.51 o 
  -3  -9   1       51.89       54.71      2.96 o 
  -2  -9   1       39.28       40.17      2.49 o 
  -1  -9   1        6.59        4.04      2.54 o 
   0  -9   1      308.53      288.93      7.29 o 
   1  -9   1        0.92        2.12      1.26 o 
   2  -9   1        0.89        0.33      0.93 o 
   3  -9   1        9.38       10.15      4.76 o 
   4  -9   1       13.89       11.36      4.75 o 
   5  -9   1        0.16        1.20      1.01 o 
  -7  -8   1        4.73        4.55      2.55 o 
  -6  -8   1        3.77        2.49      2.10 o 
  -5  -8   1       60.69       63.36      2.68 o 
  -4  -8   1       11.92       10.17      4.59 o 
  -3  -8   1       11.31       12.21      2.11 o 
  -2  -8   1        4.01        3.49      1.60 o 
  -1  -8   1      276.20      282.54     13.71 o 
   0  -8   1       80.36       66.15      4.93 o 
   1  -8   1        0.54        0.81      1.39 o 
   2  -8   1       47.40       40.60      3.17 o 
   3  -8   1        5.72        5.53      2.20 o 
   4  -8   1      249.64      244.45      5.84 o 
   5  -8   1       39.56       32.88      3.18 o 
   6  -8   1        3.40        0.99      1.08 o 
  -8  -7   1        6.05        3.76      1.91 o 
  -7  -7   1        2.86        2.09      1.79 o 
  -6  -7   1       16.12       10.74      5.86 o 
  -5  -7   1        1.23        0.42      0.80 o 
  -4  -7   1        3.40        2.97      1.21 o 
  -3  -7   1       19.75       24.15      2.85 o 
  -2  -7   1        0.02        0.30      1.40 o 
  -1  -7   1      110.77      114.50      5.90 o 
   0  -7   1       13.23       13.11      3.02 o 
   1  -7   1       72.62       77.56      3.88 o 
   2  -7   1       33.57       23.45      2.20 o 
   3  -7   1       47.82       49.81      4.70 o 
   4  -7   1       61.79       50.86      2.99 o 
   5  -7   1       13.17       10.31      1.89 o 
   6  -7   1        0.01        0.36      0.75 o 
   7  -7   1        6.73        6.58      4.00 o 
  -9  -6   1        4.14        5.37      3.00 o 
  -8  -6   1        2.38        2.78      1.78 o 
  -7  -6   1       13.30       14.64      5.07 o 
  -6  -6   1       13.20       13.78      2.16 o 
  -5  -6   1       11.14       11.96      3.97 o 
  -4  -6   1        0.00        0.00      0.51 o 
  -3  -6   1       28.53       31.61      1.40 o 
  -2  -6   1       84.51       81.71      3.58 o 
  -1  -6   1       58.00       51.59      2.13 o 
   0  -6   1       59.17       68.69      2.75 o 
   1  -6   1        1.03        2.77      1.97 o 
   2  -6   1        0.01        0.00      1.73 o 
   3  -6   1      971.76      953.31     18.11 o 
   4  -6   1      508.40      502.25      7.63 o 
   5  -6   1        8.84        6.24      2.65 o 
   6  -6   1       41.02       34.90      2.29 o 
   7  -6   1        7.90        6.52      2.56 o 
   8  -6   1        8.36        4.92      4.40 o 
  -9  -5   1        0.42        0.27      0.95 o 
  -8  -5   1        0.00        0.00      0.94 o 
  -7  -5   1       32.06       25.61      2.32 o 
  -6  -5   1        3.48        1.57      0.88 o 
  -5  -5   1        6.89       11.94      3.25 o 
  -4  -5   1        2.90        1.66      1.09 o 
  -3  -5   1       17.32       15.40      1.58 o 
  -2  -5   1      284.06      292.14      4.41 o 
  -1  -5   1      140.93      165.20      7.15 o 
   0  -5   1       18.47       21.64      1.40 o 
   1  -5   1       24.43       30.17      1.61 o 
   2  -5   1      702.64      744.71     11.26 o 
   3  -5   1        0.54        1.47      1.62 o 
   4  -5   1       40.72       33.39      2.12 o 
   5  -5   1       18.13       21.15      4.13 o 
   6  -5   1       64.13       56.80      2.91 o 
   7  -5   1       44.68       40.02      3.44 o 
   8  -5   1        1.46        0.86      1.55 o 
   9  -5   1        0.32        0.75      2.25 o 
 -10  -4   1       19.96       13.92      8.39 o 
  -9  -4   1       10.32        7.50      4.56 o 
  -8  -4   1       60.47       61.07      3.83 o 
  -7  -4   1       23.30       25.72      2.62 o 
  -6  -4   1        0.06        0.38      0.36 o 
  -5  -4   1       30.77       34.09      2.89 o 
  -4  -4   1       30.56       36.82      2.62 o 
  -3  -4   1      294.37      294.65      2.96 o 
  -2  -4   1      206.90      211.35      3.53 o 
  -1  -4   1       36.54       43.76      1.92 o 
   0  -4   1      132.13      161.82      2.80 o 
   1  -4   1      138.47      144.62      3.51 o 
   2  -4   1     1344.20     1326.46     13.11 o 
   3  -4   1      414.44      407.67      8.27 o 
   4  -4   1       64.62       64.72      2.79 o 
   5  -4   1       11.43       12.03      4.99 o 
   6  -4   1        3.09        2.63      1.69 o 
   7  -4   1       13.13       13.11      7.67 o 
   8  -4   1       98.68       96.41      5.37 o 
   9  -4   1        9.92        5.83      7.70 o 
 -10  -3   1        6.25        4.48      2.08 o 
  -9  -3   1        0.42        0.71      1.53 o 
  -8  -3   1        0.67        1.26      1.62 o 
  -7  -3   1       87.10       71.73      2.75 o 
  -6  -3   1      181.74      213.77      4.22 o 
  -5  -3   1       31.69       35.42      1.17 o 
  -4  -3   1      177.36      178.32      6.84 o 
  -3  -3   1        6.08        7.14      1.06 o 
  -2  -3   1       61.36       72.74      1.03 o 
  -1  -3   1        1.18        1.31      0.64 o 
   0  -3   1      253.13      246.35      2.20 o 
   1  -3   1     2504.25     2677.29     23.49 o 
   2  -3   1       36.36       53.83      1.43 o 
   3  -3   1      384.72      394.60     16.44 o 
   4  -3   1        3.88        3.74      1.87 o 
   5  -3   1        6.29        8.08      3.69 o 
   6  -3   1      219.51      229.68      6.83 o 
   7  -3   1       30.58       26.13      2.64 o 
   8  -3   1        6.31        3.92      3.84 o 
   9  -3   1        2.55        2.17      1.69 o 
  10  -3   1        4.70        3.90      3.56 o 
 -10  -2   1        3.30        4.29      1.95 o 
  -9  -2   1        2.20        2.04      2.00 o 
  -8  -2   1        2.66        3.90      1.53 o 
  -7  -2   1        9.17        9.76      1.70 o 
  -6  -2   1       52.19       53.15      1.92 o 
  -5  -2   1       44.62       40.58      1.53 o 
  -4  -2   1       39.04       54.68      3.61 o 
  -2  -2   1      349.36      352.48      2.44 o 
  -1  -2   1       13.00       14.19      1.00 o 
   0  -2   1        5.68        5.41      1.30 o 
   2  -2   1      441.29      443.27      3.88 o 
   3  -2   1      528.03      570.93      5.90 o 
   4  -2   1      334.59      334.13      8.62 o 
   5  -2   1       40.25       42.05      3.07 o 
   6  -2   1        5.37        3.79      3.48 o 
   7  -2   1       50.14       48.09      3.61 o 
   8  -2   1       51.49       53.66      3.86 o 
   9  -2   1        2.48        2.75      1.66 o 
  10  -2   1       16.87       13.39     10.81 o 
 -10  -1   1        0.19        1.12      2.59 o 
  -9  -1   1       16.06        9.64      6.98 o 
  -8  -1   1       24.22       19.28      3.71 o 
  -7  -1   1        7.29        9.61      5.35 o 
  -6  -1   1       62.16       56.20      2.98 o 
  -5  -1   1      245.50      249.23      8.07 o 
  -4  -1   1      299.74      306.42      6.32 o 
  -3  -1   1      127.22      137.29      3.04 o 
  -1  -1   1       15.05       22.55      0.57 o 
   1  -1   1     1035.55      928.53     14.05 o 
   2  -1   1        1.10        9.56      0.81 o 
   3  -1   1      386.76      385.30      3.39 o 
   4  -1   1      214.01      229.07      5.69 o 
   5  -1   1      912.60      913.44     14.85 o 
   6  -1   1        5.29        8.03      4.09 o 
   7  -1   1       97.92       90.34      8.10 o 
   8  -1   1        7.44        6.65      3.87 o 
   9  -1   1        0.72        1.52      1.83 o 
  10  -1   1        1.19        4.02      2.89 o 
 -10   0   1        5.91        3.01      5.02 o 
  -9   0   1       31.88       34.51      3.21 o 
  -8   0   1        3.56        4.06      3.34 o 
  -7   0   1        0.01        0.25      1.72 o 
  -6   0   1        0.00        0.00      0.96 o 
  -5   0   1      261.20      289.17      5.79 o 
  -4   0   1      274.64      283.04      5.67 o 
  -3   0   1      597.70      569.72      6.00 o 
  -1   0   1       70.53       70.99      1.63 o 
   0   0   1        2.68        2.33      1.27 o 
   2   0   1       70.46       67.98      1.15 o 
   3   0   1      258.06      263.99      4.68 o 
   4   0   1      177.17      199.07      4.40 o 
   5   0   1       82.46       91.03      3.16 o 
   6   0   1        4.68        3.11      1.93 o 
   7   0   1      236.89      242.62      7.34 o 
   8   0   1       21.48       22.06      9.27 o 
   9   0   1      171.39      180.42      7.50 o 
  10   0   1       15.82       13.64     10.05 o 
 -10   1   1       39.16       34.71      5.27 o 
  -9   1   1       15.75       10.78      6.11 o 
  -8   1   1        0.25        2.04      1.90 o 
  -7   1   1        1.87        3.37      2.22 o 
  -6   1   1       29.31       33.96      7.91 o 
  -5   1   1       43.56       43.04      2.41 o 
  -4   1   1       19.39       27.00      1.81 o 
  -3   1   1       70.45       79.45      1.36 o 
  -2   1   1       93.15       94.39      1.07 o 
   0   1   1      152.24      139.36      1.30 o 
   1   1   1      178.45      177.79      1.61 o 
   3   1   1        0.31        5.09      1.37 o 
   4   1   1      605.40      627.53     10.26 o 
   5   1   1       59.18       65.74      2.84 o 
   6   1   1        6.83       12.71      6.66 o 
   7   1   1        3.07        4.75      2.69 o 
   8   1   1        2.94        4.69      2.04 o 
   9   1   1       44.48       43.15      5.61 o 
  10   1   1       24.09       24.55     10.21 o 
 -10   2   1       10.41        6.71      5.26 o 
  -9   2   1        0.00        1.75      2.56 o 
  -8   2   1        4.31        4.21      6.22 o 
  -7   2   1       46.55       44.83      3.45 o 
  -6   2   1       79.40       76.12      3.36 o 
  -5   2   1      478.63      506.12     11.29 o 
  -4   2   1       51.34       60.34      2.65 o 
  -3   2   1       78.85       90.44      1.55 o 
  -2   2   1      425.90      399.07      3.09 o 
  -1   2   1     1201.43     1169.70     34.05 o 
   0   2   1      306.23      311.13      1.98 o 
   1   2   1       29.87       25.04      0.48 o 
   3   2   1      750.57      783.77      5.46 o 
   4   2   1      871.85      859.87     11.22 o 
   5   2   1      106.83      114.79      4.53 o 
   6   2   1       56.14       52.81      2.19 o 
   7   2   1       15.92       18.47      5.28 o 
   8   2   1       81.25       65.48      2.74 o 
   9   2   1       42.86       38.20      2.17 o 
  10   2   1        0.80        0.00      1.31 o 
 -10   3   1        3.49        3.06      2.83 o 
  -9   3   1        2.65        1.07      3.02 o 
  -8   3   1      106.20      103.64      4.88 o 
  -7   3   1        0.44        3.12      3.14 o 
  -6   3   1       79.51       81.26      4.65 o 
  -5   3   1      133.75      130.47      3.38 o 
  -4   3   1       24.62       27.00      1.36 o 
  -3   3   1      265.29      270.34      4.91 o 
  -2   3   1      562.67      554.52      4.15 o 
   0   3   1      228.72      240.41      3.50 o 
   1   3   1       15.71       15.54      0.42 o 
   2   3   1      239.51      243.98      2.12 o 
   3   3   1     1052.50     1145.28      7.37 o 
   4   3   1      922.59      896.67      7.55 o 
   5   3   1      120.73      134.35      2.57 o 
   6   3   1      309.35      302.26      5.12 o 
   7   3   1       23.46       16.91      1.63 o 
   8   3   1        0.30        0.87      0.89 o 
   9   3   1        6.36        5.75      2.39 o 
  10   3   1        6.50        8.75      4.59 o 
  -9   4   1        4.28        5.51      3.00 o 
  -8   4   1        0.80        4.03      2.47 o 
  -7   4   1       46.02       45.87      4.45 o 
  -6   4   1        1.51        1.61      1.22 o 
  -5   4   1        1.31        2.52      2.60 o 
  -4   4   1        8.68       11.62      2.43 o 
  -3   4   1      104.73      119.63      3.14 o 
  -2   4   1       55.95       63.28      2.09 o 
  -1   4   1     1321.90     1393.59     24.76 o 
   0   4   1       32.97       37.05      0.76 o 
   1   4   1       42.51       45.99      0.77 o 
   2   4   1        8.60       12.95      0.55 o 
   3   4   1        4.22        6.15      0.63 o 
   4   4   1        9.11       12.67      1.39 o 
   5   4   1      287.26      292.10      4.57 o 
   6   4   1      830.28      862.64     12.31 o 
   7   4   1       35.30       25.76      1.75 o 
   8   4   1       13.96       12.96      3.43 o 
   9   4   1       14.67        9.93      2.49 o 
  10   4   1        4.60        2.01      1.64 o 
  -9   5   1        4.34        1.81      2.83 o 
  -8   5   1        6.99        8.89      6.21 o 
  -7   5   1       13.78       13.10      9.14 o 
  -6   5   1        0.17        0.46      0.82 o 
  -5   5   1        2.75        1.26      1.33 o 
  -4   5   1       26.59       26.70      1.73 o 
  -3   5   1      144.32      151.74      7.46 o 
  -2   5   1      908.42      907.59     10.87 o 
  -1   5   1      372.62      388.13      9.56 o 
   0   5   1       45.92       47.78      1.40 o 
   1   5   1      140.70      151.58      3.20 o 
   2   5   1      146.46      151.50      2.50 o 
   3   5   1      111.39      119.97      1.67 o 
   4   5   1        7.90       10.48      0.80 o 
   5   5   1        0.81        1.35      0.81 o 
   6   5   1        3.84        8.65      1.19 o 
   7   5   1       82.09       75.28      2.73 o 
   8   5   1      280.30      266.18      5.53 o 
   9   5   1       19.07       23.93      3.80 o 
  10   5   1       61.15       48.24      3.99 o 
  -8   6   1        0.01        0.60      2.40 o 
  -7   6   1       45.84       46.39      3.07 o 
  -6   6   1        0.96        1.59      1.20 o 
  -5   6   1       33.88       31.84      1.75 o 
  -4   6   1       20.11       25.54      2.25 o 
  -3   6   1        6.96        8.98      1.64 o 
  -2   6   1       12.03       17.04      1.62 o 
  -1   6   1       42.11       49.64      1.91 o 
   0   6   1       11.19       13.94      1.17 o 
   1   6   1      455.37      463.64      5.34 o 
   2   6   1       25.18       24.17      1.75 o 
   3   6   1       57.78       58.10      2.22 o 
   4   6   1       19.40       21.79      1.67 o 
   5   6   1       28.33       35.52      1.76 o 
   6   6   1       73.95       60.28      2.49 o 
   7   6   1       48.47       44.82      2.48 o 
   8   6   1        1.52        1.76      1.80 o 
   9   6   1        3.55        4.36      1.93 o 
  -8   7   1        7.24        4.18      4.20 o 
  -7   7   1        2.16        3.27      1.45 o 
  -6   7   1        0.13        0.78      0.85 o 
  -5   7   1        7.19       10.05      2.17 o 
  -4   7   1      150.05      138.63      6.81 o 
  -3   7   1      100.13      105.28      8.98 o 
  -2   7   1        6.36       13.28      4.29 o 
  -1   7   1       26.26       25.56      2.82 o 
   0   7   1        0.29        2.31      1.47 o 
   1   7   1       20.16       17.56      2.62 o 
   2   7   1       21.96       26.26      2.76 o 
   3   7   1      276.07      294.82      6.05 o 
   4   7   1        4.59        4.18      2.72 o 
   5   7   1       25.34       19.71      1.86 o 
   6   7   1       34.25       32.76      2.38 o 
   7   7   1        2.67        2.85      1.48 o 
   8   7   1        5.47        6.20      2.25 o 
   9   7   1        2.42        2.16      2.04 o 
  -7   8   1        2.85        1.86      1.70 o 
  -6   8   1       20.81       21.85      3.16 o 
  -5   8   1       10.09       11.23      5.02 o 
  -4   8   1       11.20        9.88      1.92 o 
  -3   8   1        7.62        8.79      3.65 o 
  -2   8   1        6.84        3.39      1.47 o 
  -1   8   1        0.02        2.73      1.44 o 
   0   8   1        1.84        2.11      1.06 o 
   1   8   1       39.29       42.33      2.60 o 
   2   8   1        3.73        4.17      2.33 o 
   3   8   1        0.05        0.69      1.01 o 
   4   8   1       57.11       57.50      3.18 o 
   5   8   1       17.34       19.14      2.19 o 
   6   8   1       43.55       37.05      2.25 o 
   7   8   1        2.57        2.71      1.51 o 
   8   8   1        5.64        1.51      2.60 o 
  -6   9   1        1.60        1.49      0.97 o 
  -5   9   1       13.91        9.21      4.84 o 
  -4   9   1       24.77       22.69      2.74 o 
  -3   9   1        7.59        7.02      3.82 o 
  -2   9   1       48.62       36.87      1.97 o 
  -1   9   1        3.03        2.46      1.49 o 
   0   9   1       83.26       70.94      3.77 o 
   1   9   1        3.89        4.76      1.48 o 
   2   9   1        0.50        0.66      0.91 o 
   3   9   1       23.98       24.68      2.02 o 
   4   9   1        8.02        7.38      3.24 o 
   5   9   1       56.83       57.70      2.68 o 
   6   9   1       11.98       12.23      5.92 o 
   7   9   1       76.88       74.75      3.59 o 
  -5  10   1        1.32        1.72      0.88 o 
  -4  10   1       12.23       13.97      2.88 o 
  -3  10   1        8.72        8.23      4.12 o 
  -2  10   1        0.06        0.05      1.18 o 
  -1  10   1        0.04        0.85      1.45 o 
   0  10   1       79.41       71.69      4.15 o 
   1  10   1        6.40        7.59      2.71 o 
   2  10   1       13.85       14.16      4.62 o 
   3  10   1       22.01       21.96      3.26 o 
   4  10   1        5.04        5.08      2.64 o 
   5  10   1        9.46        4.74      2.90 o 
   6  10   1        0.61        0.99      0.87 o 
  -3  11   1        0.64        1.46      2.09 o 
  -2  11   1       11.27        5.69      5.13 o 
  -1  11   1        0.08        0.00      2.11 o 
   0  11   1        0.03        0.03      1.59 o 
   1  11   1       12.55        9.95      4.69 o 
   2  11   1       79.11       72.63      6.82 o 
   3  11   1        7.10        7.13      6.21 o 
   4  11   1       93.99       89.95      5.15 o 
   5  11   1        2.87        1.48      2.38 o 
   0  12   1        0.20        1.21      1.25 o 
   1  12   1       17.06        9.39      9.90 o 
   2  12   1       13.28        9.97      8.39 o 
  -4 -10   2       25.06       29.93      3.10 o 
  -3 -10   2       17.87       11.07      7.14 o 
  -2 -10   2      105.84      116.82      7.26 o 
  -1 -10   2       47.38       44.97      3.99 o 
   0 -10   2        6.18        6.51      3.42 o 
   1 -10   2      214.62      213.37     10.32 o 
   2 -10   2       15.90        9.93      6.38 o 
   3 -10   2       19.38       20.65      3.59 o 
  -6  -9   2      109.98      112.77      4.55 o 
  -5  -9   2        4.41        2.84      2.72 o 
  -4  -9   2       10.90        7.94      4.60 o 
  -3  -9   2      132.28      126.16      8.41 o 
  -2  -9   2       12.84       10.44      4.97 o 
  -1  -9   2       95.59       90.48      3.08 o 
   0  -9   2       78.36       77.33      3.98 o 
   1  -9   2      122.23      116.72      6.23 o 
   2  -9   2       39.38       42.77      5.10 o 
   3  -9   2       49.07       54.64      2.95 o 
   4  -9   2        0.88        0.79      1.67 o 
   5  -9   2      183.79      178.37      6.05 o 
  -7  -8   2       27.03       26.36      2.27 o 
  -6  -8   2      128.88      131.92      4.59 o 
  -5  -8   2      130.10      139.19      4.12 o 
  -4  -8   2      150.32      150.28      5.22 o 
  -3  -8   2        6.12        6.27      2.77 o 
  -2  -8   2       10.25        8.97      4.18 o 
  -1  -8   2       68.26       66.45      5.33 o 
   0  -8   2      134.59      133.25      3.59 o 
   1  -8   2       33.49       31.93      2.23 o 
   2  -8   2       86.57       91.45      4.38 o 
   3  -8   2       72.89       76.58      7.58 o 
   4  -8   2        0.13        4.13      1.89 o 
   5  -8   2      359.64      365.18      8.39 o 
   6  -8   2        8.97        8.91      3.23 o 
  -8  -7   2       40.15       35.83      3.61 o 
  -7  -7   2       63.84       63.53      2.92 o 
  -6  -7   2       78.33       73.38      5.67 o 
  -5  -7   2       15.50       15.23      5.43 o 
  -4  -7   2      149.05      152.86      4.83 o 
  -3  -7   2      124.66      122.13      5.53 o 
  -2  -7   2      504.09      511.37     16.84 o 
  -1  -7   2        6.96        7.81      2.51 o 
   0  -7   2       73.80       76.26      4.38 o 
   1  -7   2      275.73      280.04      7.54 o 
   2  -7   2       10.73       10.15      4.35 o 
   3  -7   2        5.65        5.42      2.48 o 
   4  -7   2      493.40      496.73     15.04 o 
   5  -7   2      113.66      115.53      5.59 o 
   6  -7   2       12.33       10.80      4.67 o 
   7  -7   2       67.89       68.03      4.03 o 
  -8  -6   2        1.53        2.50      1.69 o 
  -7  -6   2       34.65       38.95      2.91 o 
  -6  -6   2       81.84       91.26      3.70 o 
  -5  -6   2       71.02       66.48      3.61 o 
  -4  -6   2      120.77      121.19      3.37 o 
  -3  -6   2      164.31      169.03      4.10 o 
  -2  -6   2       33.57       31.38      4.87 o 
  -1  -6   2      721.88      713.00     23.68 o 
   0  -6   2      361.64      365.57      7.15 o 
   1  -6   2        0.26        1.06      1.69 o 
   2  -6   2      116.64      117.32      4.76 o 
   3  -6   2       86.16       80.90      3.67 o 
   4  -6   2      111.82      118.66      5.01 o 
   5  -6   2        2.46        5.70      2.58 o 
   6  -6   2       75.67       79.10      3.22 o 
   7  -6   2       43.33       43.38      3.87 o 
   8  -6   2       92.30       90.84      5.25 o 
  -9  -5   2       71.50       70.44      3.90 o 
  -8  -5   2      123.21      144.40      5.19 o 
  -7  -5   2      125.29      126.64      4.45 o 
  -6  -5   2        2.70        1.34      1.45 o 
  -5  -5   2       49.08       45.35      3.27 o 
  -4  -5   2       24.69       22.58      0.92 o 
  -3  -5   2      415.95      417.96      5.07 o 
  -2  -5   2      425.22      426.51      5.62 o 
  -1  -5   2      227.95      231.69      4.53 o 
   0  -5   2      260.98      249.70      5.41 o 
   1  -5   2       55.42       50.42      3.33 o 
   2  -5   2       96.37       95.79      3.13 o 
   3  -5   2      404.05      401.55     11.50 o 
   4  -5   2      136.97      127.21      4.98 o 
   5  -5   2      113.26      106.33      4.51 o 
   6  -5   2        4.55        4.06      1.91 o 
   7  -5   2        6.17        7.60      5.36 o 
   8  -5   2      175.93      183.10      7.25 o 
  -9  -4   2       27.72       27.78      2.43 o 
  -8  -4   2       77.12       75.66      5.61 o 
  -7  -4   2      166.94      186.52      7.42 o 
  -6  -4   2      165.96      166.10      4.77 o 
  -5  -4   2       87.78       85.79      3.29 o 
  -4  -4   2       49.90       45.09      2.59 o 
  -3  -4   2        0.72        0.70      0.71 o 
  -2  -4   2      707.64      705.09      5.36 o 
  -1  -4   2      235.92      238.11      4.03 o 
   0  -4   2      300.86      292.15     10.43 o 
   1  -4   2      537.35      504.17      8.44 o 
   2  -4   2       37.52       38.19      3.41 o 
   3  -4   2      558.22      558.91     11.58 o 
   4  -4   2      140.02      146.60      6.77 o 
   5  -4   2        3.76        8.84      3.25 o 
   6  -4   2       99.93       99.15      4.25 o 
   7  -4   2      255.51      262.47      7.50 o 
   8  -4   2       12.79       12.25      9.15 o 
   9  -4   2        0.69        1.50      2.15 o 
 -10  -3   2       81.92       78.10      4.47 o 
  -9  -3   2       85.07       90.88      5.35 o 
  -8  -3   2      124.65      129.58      4.83 o 
  -7  -3   2       30.80       32.60      2.32 o 
  -6  -3   2       54.60       62.16      3.24 o 
  -5  -3   2       52.18       55.07      2.68 o 
  -4  -3   2      890.84      853.90      9.46 o 
  -3  -3   2      595.61      610.15      8.49 o 
  -2  -3   2        6.50       11.07      0.60 o 
  -1  -3   2      352.52      338.97      6.77 o 
   0  -3   2       55.96       52.78      1.24 o 
   1  -3   2       23.15       20.83      1.03 o 
   2  -3   2     2792.44     2781.04     26.04 o 
   3  -3   2      170.99      170.67      6.13 o 
   4  -3   2       52.85       43.96      1.97 o 
   5  -3   2       28.37       28.87      2.13 o 
   6  -3   2      111.18      117.26      4.47 o 
   7  -3   2      130.10      128.77      5.15 o 
   8  -3   2       96.96       88.99      9.14 o 
   9  -3   2      136.16      132.51      7.84 o 
 -10  -2   2       17.84       14.91      3.48 o 
  -9  -2   2      180.34      196.94     10.29 o 
  -8  -2   2      226.36      249.04      6.81 o 
  -7  -2   2       65.94       64.40      2.95 o 
  -6  -2   2       77.68       73.99      1.42 o 
  -5  -2   2      381.06      385.24     12.02 o 
  -4  -2   2       13.88       16.22      1.24 o 
  -3  -2   2      978.80      948.22      9.72 o 
  -2  -2   2      757.68      703.81     23.35 o 
  -1  -2   2      209.29      208.54      2.10 o 
   0  -2   2      425.72      402.57      7.38 o 
   1  -2   2      207.87      194.86      2.00 o 
   2  -2   2      597.50      573.95      7.58 o 
   3  -2   2      243.42      230.73      5.91 o 
   4  -2   2      355.21      393.85      4.97 o 
   5  -2   2      108.80      105.99      7.46 o 
   6  -2   2      156.61      153.90      8.24 o 
   7  -2   2      103.86      100.21      6.40 o 
   8  -2   2       49.19       49.17      3.65 o 
   9  -2   2       25.57       28.04      2.86 o 
  10  -2   2      175.38      172.09      6.66 o 
 -10  -1   2       92.96       92.99      3.64 o 
  -9  -1   2       21.38       22.37      4.00 o 
  -8  -1   2       29.40       30.19      3.18 o 
  -7  -1   2      180.52      197.70      6.60 o 
  -6  -1   2      125.61      128.57      8.27 o 
  -5  -1   2      292.57      292.84      8.58 o 
  -4  -1   2     1217.60     1196.90     17.49 o 
  -3  -1   2       25.42       25.48      0.58 o 
  -2  -1   2       65.19       62.70      1.26 o 
  -1  -1   2      584.24      528.78      5.38 o 
   0  -1   2        9.23       17.62      0.77 o 
   2  -1   2       37.34       30.72      0.74 o 
   3  -1   2      272.82      246.31      2.98 o 
   4  -1   2       10.54       11.03      1.88 o 
   5  -1   2      220.80      233.36      6.75 o 
   6  -1   2      687.12      742.09     18.06 o 
   7  -1   2       46.76       45.09      3.23 o 
   8  -1   2      120.46      130.15      5.81 o 
   9  -1   2       46.54       46.79      3.91 o 
  10  -1   2       28.84       25.63      3.12 o 
 -10   0   2       69.43       67.09      7.08 o 
  -9   0   2       67.44       75.73      5.08 o 
  -8   0   2      127.83      112.68      4.79 o 
  -7   0   2        1.24        2.96      2.42 o 
  -6   0   2      266.64      294.91      8.15 o 
  -5   0   2      143.18      150.74      5.32 o 
  -4   0   2      834.64      831.14     13.47 o 
  -3   0   2       73.60       69.14      2.60 o 
  -2   0   2      993.30      913.74     12.22 o 
   0   0   2      285.25      273.38      2.50 o 
   1   0   2      700.80      679.78      6.50 o 
   2   0   2      148.57      133.05      1.57 o 
   3   0   2      244.77      224.40      2.72 o 
   4   0   2       64.07       53.17      2.80 o 
   5   0   2      368.15      391.11      7.09 o 
   6   0   2       95.02       93.16      5.31 o 
   7   0   2      164.29      166.31      6.03 o 
   8   0   2      131.30      136.80      5.38 o 
   9   0   2      187.28      200.46      7.91 o 
  10   0   2        2.24        1.72      2.71 o 
 -10   1   2       29.35       26.30      3.78 o 
  -9   1   2      134.43      129.42      6.29 o 
  -8   1   2       20.90       18.94     10.14 o 
  -7   1   2       12.03       12.12      6.48 o 
  -6   1   2      550.99      514.39     11.23 o 
  -5   1   2      306.79      301.55      8.88 o 
  -4   1   2       18.62       25.87      2.07 o 
  -3   1   2      535.43      480.75      7.62 o 
  -2   1   2      753.97      684.95      9.91 o 
  -1   1   2      613.57      572.25      3.36 o 
   1   1   2     1649.84     1587.10     19.01 o 
   2   1   2      283.71      257.90      7.37 o 
   3   1   2       50.87       42.97      1.56 o 
   4   1   2       76.10       67.27      3.30 o 
   5   1   2      354.84      351.41      7.47 o 
   6   1   2       13.73       14.26      2.18 o 
   7   1   2      208.45      209.33      8.96 o 
   8   1   2       63.36       64.49      4.52 o 
   9   1   2       61.38       52.53      5.53 o 
  10   1   2      105.52       99.67      5.31 o 
 -10   2   2      219.02      231.21      8.42 o 
  -9   2   2      253.54      246.88      7.41 o 
  -8   2   2        0.56        1.85      2.01 o 
  -7   2   2      737.67      735.86     12.47 o 
  -6   2   2       22.30       21.20      2.42 o 
  -5   2   2      132.82      134.60      5.42 o 
  -4   2   2      408.95      348.55      6.24 o 
  -3   2   2       16.33       21.15      0.77 o 
  -2   2   2      867.05      774.61      5.95 o 
  -1   2   2     1427.89     1269.21     15.54 o 
   0   2   2       74.58       85.62      1.21 o 
   1   2   2        6.27       20.18      0.80 o 
   3   2   2     1209.75     1165.40      8.25 o 
   4   2   2      454.98      456.70      6.48 o 
   5   2   2      142.16      133.51      3.22 o 
   6   2   2       46.39       44.32      1.95 o 
   7   2   2       13.45       17.01      1.74 o 
   8   2   2      147.55      156.30      2.96 o 
   9   2   2        1.77        4.09      1.87 o 
  10   2   2       60.60       58.63      2.21 o 
 -10   3   2        2.98        2.16      3.01 o 
  -9   3   2        0.20        0.63      1.84 o 
  -8   3   2      255.53      249.05     10.33 o 
  -7   3   2      719.65      697.62     35.85 o 
  -6   3   2      185.09      185.59      7.39 o 
  -5   3   2      303.42      305.07      7.05 o 
  -4   3   2       31.12       33.87      1.68 o 
  -3   3   2      221.69      205.45      2.50 o 
  -2   3   2       70.12       65.24      0.97 o 
  -1   3   2      894.33      844.41      9.79 o 
   0   3   2      253.06      234.00      1.68 o 
   1   3   2     1283.22     1166.36      8.20 o 
   2   3   2        0.72        6.18      0.78 o 
   3   3   2        1.54        4.51      0.88 o 
   4   3   2     2519.29     2527.55     29.26 o 
   5   3   2      498.75      458.73      9.65 o 
   6   3   2      322.90      319.01      5.18 o 
   7   3   2       75.40       76.20      2.44 o 
   8   3   2        4.04        2.83      1.55 o 
   9   3   2       72.97       73.92      2.81 o 
  10   3   2       18.98       17.00      1.94 o 
  -9   4   2        8.77        5.99      4.32 o 
  -8   4   2      155.67      145.02      9.54 o 
  -7   4   2        6.21        5.40      3.25 o 
  -6   4   2      575.51      608.98     18.52 o 
  -5   4   2      432.55      420.74      9.39 o 
  -4   4   2        0.71        4.78      2.23 o 
  -3   4   2     2094.97     2051.75     19.67 o 
  -2   4   2      109.69      109.31      1.63 o 
  -1   4   2        6.98        6.29      0.79 o 
   0   4   2      791.37      746.43      4.82 o 
   1   4   2       31.42       41.09      1.50 o 
   2   4   2      111.43      112.19      1.83 o 
   3   4   2      833.49      811.60      9.21 o 
   4   4   2       63.80       51.79      3.28 o 
   5   4   2       52.55       49.27      1.55 o 
   6   4   2      491.89      476.83      7.50 o 
   7   4   2      520.41      528.76     10.45 o 
   8   4   2       22.36       25.48      3.23 o 
   9   4   2       53.04       56.12      2.54 o 
  10   4   2       58.48       60.05      6.86 o 
  -9   5   2       36.53       29.87      4.87 o 
  -8   5   2      231.93      225.15      7.02 o 
  -7   5   2       93.76       92.95      4.32 o 
  -6   5   2        1.63        2.15      1.21 o 
  -5   5   2        5.63        9.06      2.62 o 
  -4   5   2     1074.33     1081.77     15.19 o 
  -3   5   2       93.12       84.88      2.15 o 
  -2   5   2      213.14      222.07      4.25 o 
  -1   5   2     1491.20     1473.13     16.66 o 
   0   5   2      217.41      203.60      3.55 o 
   1   5   2       41.31       40.08      1.22 o 
   2   5   2      176.95      170.71      1.76 o 
   3   5   2      242.36      252.25      6.25 o 
   4   5   2       61.67       48.41      1.75 o 
   5   5   2      430.76      423.48      6.02 o 
   6   5   2       24.55       21.48      1.32 o 
   7   5   2        7.52        6.11      1.40 o 
   8   5   2      593.04      600.88      7.51 o 
   9   5   2      130.79      115.56      4.62 o 
  10   5   2       47.75       50.65      3.51 o 
  -8   6   2       38.32       40.58      3.41 o 
  -7   6   2       53.69       49.11      2.55 o 
  -6   6   2      150.25      150.43      8.36 o 
  -5   6   2       14.61       13.39      2.00 o 
  -4   6   2      197.24      204.28      5.96 o 
  -3   6   2      109.08      115.65      4.99 o 
  -2   6   2      387.65      376.65      6.16 o 
  -1   6   2      395.49      363.68      8.76 o 
   0   6   2        0.11        2.61      0.80 o 
   1   6   2     1047.25     1030.24      8.72 o 
   2   6   2      287.31      302.53      5.79 o 
   3   6   2      175.94      168.40      5.91 o 
   4   6   2      329.67      313.60      4.54 o 
   5   6   2        1.70        2.31      1.01 o 
   6   6   2      137.66      128.48      3.42 o 
   7   6   2       46.86       50.66      2.28 o 
   8   6   2        9.42       11.51      5.09 o 
   9   6   2       83.92       88.67      6.19 o 
  10   6   2      204.04      198.54      5.59 o 
  -8   7   2      124.71      129.54      5.55 o 
  -7   7   2       56.74       54.33      2.91 o 
  -6   7   2       22.14       23.82      2.35 o 
  -5   7   2      198.43      199.10      5.10 o 
  -4   7   2       85.69       83.98      3.11 o 
  -3   7   2      136.17      143.48      7.77 o 
  -2   7   2      113.64      114.68      5.10 o 
  -1   7   2      121.47      121.10      2.77 o 
   0   7   2      298.42      276.20      4.13 o 
   1   7   2       41.18       39.81      1.52 o 
   2   7   2      115.96      115.03      3.47 o 
   3   7   2      748.53      720.64     12.50 o 
   4   7   2      245.40      257.67      5.34 o 
   5   7   2      150.59      143.96      2.86 o 
   6   7   2        1.00        1.68      0.92 o 
   7   7   2       95.29       93.62      3.29 o 
   8   7   2       29.13       29.08      2.51 o 
   9   7   2       23.06       23.13      2.12 o 
  -7   8   2      105.27      122.57      8.24 o 
  -6   8   2       80.74       84.79      3.64 o 
  -5   8   2      265.13      274.93      8.80 o 
  -4   8   2      134.54      152.65      3.92 o 
  -3   8   2        8.05        8.28      1.51 o 
  -2   8   2      315.25      330.96     12.74 o 
  -1   8   2       16.26       17.88      1.99 o 
   0   8   2       75.48       69.21      2.41 o 
   1   8   2       93.36       90.83      2.92 o 
   2   8   2      316.67      311.59      8.93 o 
   3   8   2      180.16      170.35      4.05 o 
   4   8   2        5.35        7.67      3.10 o 
   5   8   2      477.07      466.90     11.03 o 
   6   8   2      110.96      117.79      3.54 o 
   7   8   2       76.93       77.59      3.29 o 
   8   8   2       92.39      110.99      4.45 o 
   9   8   2       20.73       18.27      2.83 o 
  -6   9   2      136.96      119.01      4.75 o 
  -5   9   2       97.80      112.85      3.74 o 
  -4   9   2      118.64      126.35      3.45 o 
  -3   9   2      278.52      278.18      5.87 o 
  -2   9   2      101.66      115.64      3.04 o 
  -1   9   2        1.79        1.59      1.01 o 
   0   9   2      103.59      104.26      4.25 o 
   1   9   2       70.44       69.11      3.27 o 
   2   9   2      198.94      197.79      7.13 o 
   3   9   2       41.20       39.78      2.88 o 
   4   9   2      177.07      180.94      7.85 o 
   5   9   2        0.70        0.58      1.04 o 
   6   9   2       86.46       85.86      3.75 o 
   7   9   2      216.92      216.63      8.78 o 
   8   9   2       39.25       32.55      2.56 o 
  -5  10   2       58.80       50.66      9.13 o 
  -4  10   2       31.48       25.32      2.81 o 
  -3  10   2      226.06      243.11     14.35 o 
  -2  10   2       45.62       46.44      2.51 o 
  -1  10   2      137.00      128.75      4.43 o 
   0  10   2       39.33       41.64      2.86 o 
   1  10   2       63.20       61.64      3.39 o 
   2  10   2      219.28      220.10     10.30 o 
   3  10   2        8.89        7.71      2.99 o 
   4  10   2      110.41      116.63      3.89 o 
   5  10   2       48.04       49.78      3.09 o 
   6  10   2       84.46       87.78      3.41 o 
   7  10   2       40.04       41.46      3.14 o 
  -4  11   2       74.11       63.97      4.26 o 
  -3  11   2       78.05       72.91      4.67 o 
  -2  11   2       11.94       10.37     10.00 o 
  -1  11   2       98.62       96.56      4.71 o 
   0  11   2       87.03       83.82      4.93 o 
   1  11   2      219.58      211.07      7.92 o 
   2  11   2        0.51        2.96      2.96 o 
   3  11   2       34.08       33.86      4.29 o 
   4  11   2       11.96        7.88      5.47 o 
   5  11   2       61.42       61.39      4.85 o 
   6  11   2       77.32       80.33      4.98 o 
  -1  12   2       61.64       57.36      5.41 o 
   0  12   2       87.15       90.25      5.69 o 
   1  12   2      150.52      150.04      6.68 o 
   2  12   2        0.68        2.39      1.77 o 
   3  12   2       72.85       72.20      5.49 o 
  -2 -10   3        1.69        1.83      2.10 o 
  -1 -10   3       14.82        9.54      5.21 o 
   0 -10   3       15.28       15.88      3.04 o 
   1 -10   3        0.46        1.63      2.13 o 
  -5  -9   3       14.37        8.38      5.96 o 
  -4  -9   3        9.60        5.61      4.93 o 
  -3  -9   3        0.29        0.57      1.69 o 
  -2  -9   3        0.77        0.60      1.52 o 
  -1  -9   3       46.75       42.15      4.73 o 
   0  -9   3       13.63       15.55      1.95 o 
   1  -9   3        0.07        1.05      0.99 o 
   2  -9   3        1.90        1.79      1.60 o 
   3  -9   3       16.09       23.64      4.98 o 
   4  -9   3        6.18        6.53      4.38 o 
  -6  -8   3        8.97        7.64      3.85 o 
  -5  -8   3       30.94       23.35      4.35 o 
  -4  -8   3      117.42      116.57      4.33 o 
  -3  -8   3       22.50       24.09      2.65 o 
  -2  -8   3      145.93      151.72      4.50 o 
  -1  -8   3       24.07       23.83      2.30 o 
   0  -8   3       55.13       58.70      2.81 o 
   1  -8   3        0.03        1.48      1.43 o 
   2  -8   3        0.37        0.87      1.77 o 
   3  -8   3       34.08       34.99      2.22 o 
   4  -8   3        8.65        5.70      4.09 o 
   5  -8   3        0.89        0.50      1.27 o 
  -7  -7   3       62.38       65.24      3.31 o 
  -6  -7   3       13.91        9.97      4.63 o 
  -5  -7   3        4.96        3.43      1.74 o 
  -4  -7   3        1.17        0.88      1.34 o 
  -3  -7   3      115.49      117.73      4.75 o 
  -2  -7   3       37.08       34.97      3.78 o 
  -1  -7   3      126.69      136.61      5.80 o 
   0  -7   3        1.22        2.24      2.04 o 
   1  -7   3        2.79        0.66      1.29 o 
   2  -7   3       36.78       34.88      2.05 o 
   3  -7   3        0.17        0.68      0.65 o 
   4  -7   3      151.27      155.78      5.66 o 
   5  -7   3        0.84        0.87      1.22 o 
   6  -7   3        0.65        1.20      0.97 o 
  -8  -6   3       16.51       10.33      6.14 o 
  -7  -6   3       11.52       14.07      3.25 o 
  -6  -6   3        7.90        6.45      3.49 o 
  -5  -6   3       16.59       12.84      2.19 o 
  -4  -6   3        8.42        7.78      2.82 o 
  -3  -6   3      282.09      288.54     10.97 o 
  -2  -6   3       22.53       19.46      1.84 o 
  -1  -6   3       79.59       79.78      3.01 o 
   0  -6   3      331.73      327.76      8.35 o 
   1  -6   3       79.77       91.39      3.67 o 
   2  -6   3       99.56      112.70      8.03 o 
   3  -6   3        3.48        4.43      2.33 o 
   4  -6   3       50.59       53.45      2.58 o 
   5  -6   3        0.18        0.73      0.80 o 
   6  -6   3       17.06       14.29      4.18 o 
   7  -6   3       12.47       13.15      4.25 o 
  -8  -5   3       10.52       16.02      2.42 o 
  -7  -5   3       33.34       31.57      3.42 o 
  -6  -5   3       12.36        9.69      3.61 o 
  -5  -5   3        0.36        0.00      1.42 o 
  -4  -5   3        1.16        1.34      0.83 o 
  -3  -5   3      215.03      212.47      3.49 o 
  -2  -5   3      106.35      103.20      3.00 o 
  -1  -5   3        2.29        1.38      0.92 o 
   0  -5   3       17.37       19.13      3.46 o 
   1  -5   3      101.53      101.71      3.33 o 
   2  -5   3      432.64      409.39      8.17 o 
   3  -5   3      584.31      620.52     16.13 o 
   4  -5   3        0.37        0.68      1.00 o 
   5  -5   3        1.13        2.28      1.18 o 
   6  -5   3       18.98       20.23      4.28 o 
   7  -5   3       43.68       43.32      8.05 o 
   8  -5   3       27.24       23.01      2.91 o 
  -9  -4   3       12.56        9.79      5.01 o 
  -8  -4   3        0.68        1.78      1.56 o 
  -7  -4   3       10.29        9.76      4.23 o 
  -6  -4   3       14.53       17.33      2.92 o 
  -5  -4   3      110.87      126.61      8.05 o 
  -4  -4   3      695.48      677.62     11.83 o 
  -3  -4   3       85.86       84.81      1.59 o 
  -2  -4   3        1.44        2.21      1.22 o 
  -1  -4   3       27.25       25.92      1.56 o 
   0  -4   3        1.58        0.94      1.24 o 
   1  -4   3      247.76      243.01      5.72 o 
   2  -4   3       62.24       76.40      2.68 o 
   3  -4   3      121.28      110.94      3.88 o 
   4  -4   3      170.82      178.00      4.50 o 
   5  -4   3      144.21      146.20      4.96 o 
   6  -4   3        7.45        7.55      3.29 o 
   7  -4   3       31.13       34.80      6.54 o 
   8  -4   3       43.57       51.61      4.20 o 
   9  -4   3       11.98       11.62      8.57 o 
  -9  -3   3       29.08       38.96      2.74 o 
  -8  -3   3        3.02        3.02      2.33 o 
  -7  -3   3        5.97        3.98      3.15 o 
  -6  -3   3        0.05        0.79      0.90 o 
  -5  -3   3       35.55       33.61      2.13 o 
  -4  -3   3        8.35        6.77      2.40 o 
  -3  -3   3        0.02        0.89      0.63 o 
  -2  -3   3        4.78        4.83      1.75 o 
  -1  -3   3        8.89        7.87      1.31 o 
   0  -3   3       43.06       51.35      3.26 o 
   1  -3   3       28.00       25.84      1.21 o 
   2  -3   3      285.85      296.94      6.10 o 
   3  -3   3        0.01        0.74      0.72 o 
   4  -3   3      104.60      105.27      2.68 o 
   5  -3   3       77.72       81.00      3.37 o 
   6  -3   3        5.48        6.71      3.16 o 
   7  -3   3      158.38      173.62      6.40 o 
   8  -3   3        1.95        0.98      1.33 o 
   9  -3   3       20.50       16.13     11.33 o 
  -9  -2   3        8.77        5.18      3.32 o 
  -8  -2   3        5.08        3.78      2.70 o 
  -7  -2   3        0.04        0.03      1.15 o 
  -6  -2   3       47.47       57.27      2.75 o 
  -5  -2   3      992.92     1007.68     17.13 o 
  -4  -2   3       26.84       31.03      2.77 o 
  -3  -2   3        0.58        1.24      1.15 o 
  -2  -2   3       58.91       77.42      1.71 o 
  -1  -2   3      256.79      272.46      6.54 o 
   0  -2   3     1094.44     1116.71     13.04 o 
   1  -2   3       20.10       16.93      0.81 o 
   2  -2   3       15.27       19.40      1.28 o 
   3  -2   3       26.81       29.43      1.03 o 
   4  -2   3        0.08        0.90      1.02 o 
   5  -2   3       49.33       48.63      2.90 o 
   6  -2   3      141.00      139.34      5.65 o 
   7  -2   3        0.31        0.00      2.78 o 
   8  -2   3        0.60        2.16      2.57 o 
   9  -2   3        6.37        7.99      7.62 o 
 -10  -1   3       16.11       17.88      3.74 o 
  -9  -1   3        4.52        2.66      1.88 o 
  -8  -1   3        9.36        7.68      4.68 o 
  -7  -1   3       72.00       70.09      5.35 o 
  -6  -1   3        2.15        2.89      2.47 o 
  -5  -1   3      130.08      125.09      2.08 o 
  -4  -1   3       41.09       49.32      3.34 o 
  -3  -1   3       43.73       36.97      2.43 o 
  -2  -1   3       11.16       11.07      0.70 o 
  -1  -1   3      385.64      368.95      3.86 o 
   0  -1   3     1243.53     1223.70     11.27 o 
   1  -1   3       25.36       34.10      1.31 o 
   2  -1   3      192.37      202.40      4.77 o 
   3  -1   3        4.92        8.65      1.43 o 
   4  -1   3        0.23        1.75      2.04 o 
   5  -1   3       42.19       41.02      2.53 o 
   6  -1   3       57.50       57.38      3.76 o 
   7  -1   3        4.19        6.63      3.55 o 
   8  -1   3       91.37       95.50      4.72 o 
   9  -1   3        0.43        0.50      1.71 o 
  10  -1   3       14.23       10.28      9.40 o 
 -10   0   3       10.17        4.75      5.48 o 
  -9   0   3        8.68        5.18      4.06 o 
  -8   0   3       10.23        8.80      3.46 o 
  -7   0   3        0.00        0.50      1.56 o 
  -6   0   3     1208.03     1169.57     29.02 o 
  -5   0   3      276.66      300.01      8.09 o 
  -4   0   3      117.86      111.58      4.87 o 
  -3   0   3      223.13      216.07      4.87 o 
  -2   0   3       13.08       14.76      1.09 o 
  -1   0   3     1879.02     1748.00     21.26 o 
   0   0   3        8.49        8.45      0.41 o 
   1   0   3       96.07      103.92      2.33 o 
   2   0   3      251.92      272.85      5.52 o 
   3   0   3      274.15      302.80      5.02 o 
   4   0   3      172.77      186.50      5.28 o 
   5   0   3       53.11       62.23      3.07 o 
   6   0   3      108.18      116.08      5.24 o 
   7   0   3       52.10       51.04      3.24 o 
   8   0   3       20.87       21.53      7.84 o 
   9   0   3       28.08       32.95      3.50 o 
  10   0   3       23.48       22.96      2.90 o 
 -10   1   3        6.05        5.21      4.76 o 
  -9   1   3       53.63       50.67      5.16 o 
  -8   1   3       61.85       55.88      3.70 o 
  -7   1   3       10.92        9.02      4.06 o 
  -6   1   3        8.26        8.22      5.47 o 
  -5   1   3      220.75      220.22      7.97 o 
  -4   1   3      337.05      324.61      7.31 o 
  -3   1   3      174.56      193.63      4.11 o 
  -2   1   3      226.89      259.39      2.80 o 
  -1   1   3      120.79      106.10      1.11 o 
   0   1   3       73.27       67.01      1.00 o 
   1   1   3     1104.51      980.38     12.68 o 
   2   1   3       30.64       29.19      0.84 o 
   3   1   3      124.02      146.04      2.47 o 
   4   1   3      118.70      126.32      4.36 o 
   5   1   3       21.50       21.97      2.68 o 
   6   1   3       36.69       40.12      2.99 o 
   7   1   3       64.47       63.32      4.00 o 
   8   1   3       96.39       93.38      4.55 o 
   9   1   3        1.48        1.41      2.40 o 
  10   1   3       36.31       35.43      5.53 o 
 -10   2   3       18.11        9.86      6.86 o 
  -9   2   3       53.72       50.98      6.22 o 
  -8   2   3       26.93       28.88      2.75 o 
  -7   2   3      151.60      159.10      8.87 o 
  -6   2   3      109.33      122.38      5.43 o 
  -5   2   3       59.85       59.85      2.77 o 
  -4   2   3       29.42       26.64      2.12 o 
  -3   2   3      365.68      398.81      3.96 o 
  -1   2   3      167.96      150.83      2.27 o 
   0   2   3      231.61      206.70      1.38 o 
   1   2   3      102.26       99.13      0.90 o 
   2   2   3      979.71      974.63      5.53 o 
   3   2   3      260.56      252.28      5.95 o 
   4   2   3       21.26       21.90      1.06 o 
   5   2   3       38.33       36.20      1.29 o 
   6   2   3        4.14        6.01      1.95 o 
   7   2   3      118.99      124.70      2.98 o 
   8   2   3       99.89      101.98      2.78 o 
   9   2   3       71.52       72.09      2.56 o 
  10   2   3       62.67       55.90      2.31 o 
  -9   3   3        5.60        5.47      2.18 o 
  -8   3   3        0.07        0.00      2.00 o 
  -7   3   3       26.51       27.82      3.49 o 
  -6   3   3        6.22        5.65      2.65 o 
  -5   3   3       81.05       77.60      3.29 o 
  -4   3   3        1.22        0.50      0.42 o 
  -3   3   3      362.05      375.26      4.39 o 
  -2   3   3      219.44      205.99      1.68 o 
  -1   3   3      452.13      477.19      4.68 o 
   0   3   3     2184.44     2138.22     24.71 o 
   1   3   3      181.96      172.61      1.93 o 
   2   3   3      184.87      188.15      1.41 o 
   3   3   3       13.72       22.18      0.60 o 
   4   3   3       22.47       30.76      2.48 o 
   5   3   3        7.34        7.03      2.45 o 
   6   3   3        0.27        0.54      0.74 o 
   7   3   3       69.17       67.73      2.17 o 
   8   3   3       13.37       10.50      3.53 o 
   9   3   3       34.10       32.62      2.43 o 
  10   3   3       21.12       18.76      1.65 o 
  -9   4   3        9.36        7.80      4.47 o 
  -8   4   3      457.54      441.82     12.14 o 
  -7   4   3       11.53       14.20      8.30 o 
  -6   4   3      250.44      249.19      6.80 o 
  -5   4   3        1.88        3.69      1.39 o 
  -4   4   3       24.81       28.51      1.58 o 
  -3   4   3       28.02       31.41      2.16 o 
  -2   4   3      146.31      144.38      2.61 o 
  -1   4   3       33.34       41.48      0.77 o 
   0   4   3       44.18       48.11      1.61 o 
   1   4   3       42.75       47.82      1.11 o 
   2   4   3      857.33      891.28      8.85 o 
   3   4   3      167.57      171.48      3.53 o 
   4   4   3      130.08      142.74      2.21 o 
   5   4   3      170.34      188.70      4.03 o 
   6   4   3      503.35      489.40     18.55 o 
   7   4   3       51.93       53.74      2.31 o 
   8   4   3       20.68       24.84      1.77 o 
   9   4   3       29.35       30.79      1.76 o 
  10   4   3       13.82       15.21      3.82 o 
  -9   5   3        8.48        4.31      5.08 o 
  -8   5   3       73.30       69.29      5.45 o 
  -7   5   3        0.96        1.54      1.53 o 
  -6   5   3      118.11      123.77      5.51 o 
  -5   5   3      160.46      158.08      4.40 o 
  -4   5   3       10.44       14.73      2.05 o 
  -3   5   3      104.64      108.47      3.12 o 
  -2   5   3       18.70       23.09      1.08 o 
  -1   5   3       37.79       37.51      1.22 o 
   0   5   3       94.54       80.07      1.47 o 
   1   5   3       86.24       94.24      1.53 o 
   2   5   3       56.90       60.60      1.23 o 
   3   5   3      114.31      128.98      1.66 o 
   4   5   3      155.32      159.93      2.53 o 
   5   5   3      185.86      177.07      5.07 o 
   6   5   3      268.45      289.89      5.68 o 
   7   5   3       11.13       17.45      2.18 o 
   8   5   3        4.01        6.49      1.78 o 
   9   5   3        5.01        4.93      1.73 o 
  10   5   3        9.16        7.68      3.56 o 
  -8   6   3       86.33       84.56      4.44 o 
  -7   6   3      100.50      100.03      3.78 o 
  -6   6   3       65.71       64.98      2.89 o 
  -5   6   3        8.89        8.81      1.41 o 
  -4   6   3      516.19      511.94     17.36 o 
  -3   6   3      417.51      403.69      8.60 o 
  -2   6   3      102.11      107.21      2.10 o 
  -1   6   3      143.24      145.08      2.77 o 
   0   6   3      142.82      147.73      2.84 o 
   1   6   3        0.05        0.26      0.49 o 
   2   6   3       24.84       20.71      1.08 o 
   3   6   3        9.34        8.06      1.25 o 
   4   6   3        0.04        1.33      1.03 o 
   5   6   3      225.17      203.51      3.94 o 
   6   6   3      108.30      116.24      4.70 o 
   7   6   3       12.89       14.60      1.83 o 
   8   6   3      125.28      130.62      3.61 o 
   9   6   3       69.60       65.45      3.88 o 
  10   6   3        1.03        1.29      1.37 o 
  -8   7   3        0.37        0.80      0.65 o 
  -7   7   3       11.47        9.70      4.00 o 
  -6   7   3       41.94       42.46      2.94 o 
  -5   7   3       15.06       15.38      3.24 o 
  -4   7   3      208.20      226.04      5.01 o 
  -3   7   3        0.71        1.28      0.79 o 
  -2   7   3      941.12      907.69     19.02 o 
  -1   7   3      291.59      273.64      3.99 o 
   0   7   3      126.65      139.64      2.89 o 
   1   7   3       26.39       26.41      0.80 o 
   2   7   3       25.93       28.61      0.91 o 
   3   7   3        1.89        1.66      0.70 o 
   4   7   3      155.89      172.86      3.44 o 
   5   7   3       37.05       40.92      1.73 o 
   6   7   3       16.73       14.70      1.64 o 
   7   7   3       34.52       38.69      1.99 o 
   8   7   3       21.60       24.09      4.83 o 
   9   7   3       10.99       15.39      3.88 o 
  -7   8   3       27.15       27.67      2.06 o 
  -6   8   3       15.74       12.13      4.74 o 
  -5   8   3        1.36        2.27      0.98 o 
  -4   8   3        3.98        5.36      1.75 o 
  -3   8   3        0.49        0.40      0.84 o 
  -2   8   3        3.59        5.77      1.31 o 
  -1   8   3       53.00       57.36      1.78 o 
   0   8   3      563.67      555.94     10.37 o 
   1   8   3      273.68      268.89      4.15 o 
   2   8   3        4.84        4.01      1.36 o 
   3   8   3       31.37       31.67      1.76 o 
   4   8   3      227.52      224.47      5.86 o 
   5   8   3        0.20        0.67      0.89 o 
   6   8   3       19.53       21.15      1.76 o 
   7   8   3        0.03        0.58      0.87 o 
   8   8   3        1.10        0.88      1.35 o 
   9   8   3        8.66        7.29      9.68 o 
  -6   9   3       47.10       44.56      3.34 o 
  -5   9   3       66.15       70.91      2.93 o 
  -4   9   3        0.30        0.54      0.74 o 
  -3   9   3       28.32       27.23      1.64 o 
  -2   9   3        1.62        2.60      1.05 o 
  -1   9   3        1.40        1.56      1.37 o 
   0   9   3        2.67        4.07      1.92 o 
   1   9   3       29.43       26.20      1.73 o 
   2   9   3      278.04      289.04      4.19 o 
   3   9   3       29.27       27.73      1.92 o 
   4   9   3        8.77        5.85      3.53 o 
   5   9   3        6.91        5.70      2.73 o 
   6   9   3        3.46        4.36      1.76 o 
   7   9   3        1.21        1.95      1.18 o 
   8   9   3       22.45       25.79      2.30 o 
  -5  10   3       10.46       13.42     10.28 o 
  -4  10   3       16.86       18.75      6.01 o 
  -3  10   3        1.44        3.61      3.00 o 
  -2  10   3       21.97       24.57      2.89 o 
  -1  10   3       24.84       23.22      2.68 o 
   0  10   3       22.07       20.65      2.62 o 
   1  10   3       26.52       28.00     10.03 o 
   2  10   3        3.72        3.45      1.50 o 
   3  10   3      112.46      113.95      7.63 o 
   4  10   3      116.26      119.90      5.37 o 
   5  10   3       61.91       62.38      3.99 o 
   6  10   3        4.20        1.33      3.50 o 
   7  10   3        7.58        5.75      3.02 o 
  -4  11   3       16.59       13.28      8.14 o 
  -3  11   3        5.59        7.61      4.00 o 
  -2  11   3       11.33       10.40      6.50 o 
  -1  11   3        0.37        1.36      1.19 o 
   0  11   3       29.05       30.49      3.24 o 
   1  11   3       13.25       11.25      8.34 o 
   2  11   3       97.91      101.88      5.97 o 
   3  11   3       56.29       53.35      4.20 o 
   4  11   3        0.97        1.21      3.70 o 
   5  11   3        0.03        0.46      2.24 o 
   6  11   3       17.29       10.76     10.26 o 
  -2  12   3       30.29       26.42      3.02 o 
  -1  12   3       46.50       45.70      3.38 o 
   0  12   3       72.97       80.90      4.68 o 
   1  12   3        1.91        1.24      1.46 o 
   2  12   3       36.10       33.48      3.60 o 
   3  12   3        5.70        2.18      2.43 o 
   4  12   3       14.27        7.74      8.07 o 
  -3  -9   4       41.09       38.39      3.48 o 
  -2  -9   4        6.42        6.83      3.78 o 
  -1  -9   4       22.08       20.48      2.40 o 
   0  -9   4       84.72       89.88      4.59 o 
   1  -9   4      131.04      131.02      4.48 o 
   2  -9   4       42.62       32.57      8.65 o 
  -5  -8   4        2.15        4.17      2.64 o 
  -4  -8   4       24.06       20.42      2.51 o 
  -3  -8   4       20.77       18.93      1.82 o 
  -2  -8   4       53.84       51.92      3.40 o 
  -1  -8   4      290.41      289.47      9.08 o 
   0  -8   4       87.23       88.21      6.75 o 
   1  -8   4       73.01       70.85      3.15 o 
   2  -8   4       78.93       91.38      7.30 o 
   3  -8   4       66.65       73.92      3.38 o 
   4  -8   4       30.42       28.19      3.14 o 
  -6  -7   4       86.74       93.90      7.77 o 
  -5  -7   4      133.02      131.92      4.95 o 
  -4  -7   4      287.03      301.66      5.81 o 
  -3  -7   4       19.11       16.31      2.01 o 
  -2  -7   4       64.16       57.74      2.75 o 
  -1  -7   4       50.48       49.26      2.79 o 
   0  -7   4       66.71       62.61      3.89 o 
   1  -7   4      106.51      107.17      3.71 o 
   2  -7   4       33.07       31.36      2.36 o 
   3  -7   4      202.82      215.61      6.32 o 
   4  -7   4       74.10       81.75      2.99 o 
   5  -7   4      130.51      144.79      6.71 o 
   6  -7   4       10.10        9.29      3.02 o 
  -7  -6   4      100.67      112.49      5.11 o 
  -6  -6   4       35.36       35.52      3.88 o 
  -5  -6   4       68.24       63.15      4.63 o 
  -4  -6   4       69.59       71.94      4.27 o 
  -3  -6   4       19.65       15.71      2.58 o 
  -2  -6   4     1164.77     1254.65     46.04 o 
  -1  -6   4        8.45        7.34      2.77 o 
   0  -6   4       98.94       96.65      5.33 o 
   1  -6   4       97.75      103.44      4.65 o 
   2  -6   4       13.77       11.08      4.83 o 
   3  -6   4      151.41      154.95      4.05 o 
   4  -6   4      157.06      162.72      4.70 o 
   5  -6   4      112.88      123.63      6.53 o 
   6  -6   4      100.33      110.80      7.17 o 
   7  -6   4       36.91       41.49      3.83 o 
  -8  -5   4        0.30        1.20      1.56 o 
  -7  -5   4       15.90       22.50      4.13 o 
  -6  -5   4      139.11      144.26      5.04 o 
  -5  -5   4       71.65       73.39      3.96 o 
  -4  -5   4        7.75        9.17      1.70 o 
  -3  -5   4      116.50      112.78      3.51 o 
  -2  -5   4       71.73       75.70      2.90 o 
  -1  -5   4      275.38      284.35      6.50 o 
   0  -5   4      718.75      727.63     48.19 o 
   1  -5   4       39.05       44.80      3.67 o 
   2  -5   4        6.02        5.09      2.35 o 
   3  -5   4      186.46      185.77      7.07 o 
   4  -5   4       52.10       52.42      2.12 o 
   5  -5   4       74.48       76.33      2.77 o 
   6  -5   4      130.20      131.54      9.73 o 
   7  -5   4       20.00       21.84      7.06 o 
   8  -5   4       38.63       37.14      4.48 o 
  -8  -4   4      180.00      194.48     10.54 o 
  -7  -4   4      205.95      216.46      7.33 o 
  -6  -4   4       39.11       42.62      3.33 o 
  -5  -4   4        1.94        3.15      1.32 o 
  -4  -4   4       90.17       88.57      8.17 o 
  -3  -4   4      484.90      496.29     12.29 o 
  -2  -4   4       78.89       73.14      2.70 o 
  -1  -4   4       25.20       27.75      1.58 o 
   0  -4   4      114.48      110.62      3.10 o 
   1  -4   4      208.51      203.90      4.93 o 
   2  -4   4     1266.34     1212.24     19.24 o 
   3  -4   4       13.06       13.69      1.76 o 
   4  -4   4        4.86        3.94      1.46 o 
   5  -4   4      361.71      364.09     14.89 o 
   6  -4   4        2.67        2.19      2.49 o 
   7  -4   4       30.54       30.48      6.50 o 
   8  -4   4       26.24       18.60     10.39 o 
  -9  -3   4       15.19        9.49      5.59 o 
  -8  -3   4      102.88      102.23      8.92 o 
  -7  -3   4      230.92      245.98      6.77 o 
  -6  -3   4      227.47      250.02      6.41 o 
  -5  -3   4       52.59       55.84      2.97 o 
  -4  -3   4      120.78      125.35      4.14 o 
  -3  -3   4       10.16       14.50      1.60 o 
  -2  -3   4       90.92       93.04      2.55 o 
  -1  -3   4        4.54        4.38      1.38 o 
   0  -3   4       34.17       37.41      1.18 o 
   1  -3   4      794.19      824.96      7.34 o 
   2  -3   4      254.04      250.85      4.38 o 
   3  -3   4      406.29      414.13     12.78 o 
   4  -3   4     1042.06     1058.93     40.78 o 
   5  -3   4       31.01       30.48      1.92 o 
   6  -3   4        8.68        8.25      4.94 o 
   7  -3   4       93.92       91.39      4.74 o 
   8  -3   4       27.69       28.95      3.11 o 
   9  -3   4       35.29       34.48      3.65 o 
  -9  -2   4      167.25      175.08      9.93 o 
  -8  -2   4       81.18       81.58      3.99 o 
  -7  -2   4      113.69      109.17      5.27 o 
  -6  -2   4       96.76       95.65      4.30 o 
  -5  -2   4       14.88       13.77      1.98 o 
  -4  -2   4     1141.82     1152.07     37.56 o 
  -3  -2   4      876.08      843.08     13.28 o 
  -2  -2   4       76.23       76.88      1.20 o 
  -1  -2   4       75.43      103.03      2.69 o 
   0  -2   4       64.15       58.69      1.43 o 
   1  -2   4       48.41       42.61      1.15 o 
   2  -2   4      106.28      118.60      2.03 o 
   3  -2   4      245.06      254.93      5.42 o 
   4  -2   4      854.91      886.52     11.90 o 
   5  -2   4      210.63      217.64      7.65 o 
   6  -2   4      563.81      582.02     10.88 o 
   7  -2   4        0.02        1.02      2.06 o 
   8  -2   4        0.06        1.00      1.55 o 
   9  -2   4      208.42      212.09     11.23 o 
  -9  -1   4       65.42       67.68      6.57 o 
  -8  -1   4      304.43      326.45      7.35 o 
  -7  -1   4      197.51      220.73      7.62 o 
  -6  -1   4        1.43        1.36      1.41 o 
  -5  -1   4      548.85      575.75     15.92 o 
  -4  -1   4       54.27       49.80      3.59 o 
  -3  -1   4      114.25      123.53      2.51 o 
  -2  -1   4      374.07      381.60      4.29 o 
  -1  -1   4      180.12      165.75      2.24 o 
   0  -1   4      202.85      187.00      7.62 o 
   1  -1   4        0.73        6.50      0.80 o 
   2  -1   4      121.89      124.82      3.77 o 
   3  -1   4      158.20      153.62      4.80 o 
   4  -1   4      239.24      246.30      7.32 o 
   5  -1   4      203.61      200.80      7.20 o 
   6  -1   4      168.23      162.71      5.89 o 
   7  -1   4      306.31      313.70     17.52 o 
   8  -1   4      470.56      510.18     10.84 o 
   9  -1   4       28.63       32.78      4.22 o 
  10  -1   4        1.36        1.79      2.53 o 
  -9   0   4       19.85       13.16     11.69 o 
  -8   0   4       47.96       36.42      6.87 o 
  -7   0   4       95.70      100.88      4.90 o 
  -6   0   4       78.19       80.46      6.50 o 
  -5   0   4      869.28      860.30     31.61 o 
  -4   0   4      438.14      438.09     19.22 o 
  -3   0   4       13.96       19.16      0.98 o 
  -2   0   4       32.56       51.09      1.77 o 
  -1   0   4       69.31       61.09      1.58 o 
   0   0   4      668.00      661.38      9.28 o 
   1   0   4     1001.80     1023.34     26.28 o 
   2   0   4        7.09       15.12      1.89 o 
   3   0   4      834.04      809.29      7.85 o 
   4   0   4       41.30       35.87      1.32 o 
   5   0   4      136.38      131.44      4.91 o 
   6   0   4       97.93      101.06      4.32 o 
   7   0   4      137.16      140.25      7.88 o 
   8   0   4      386.97      405.87     13.53 o 
   9   0   4       21.29       24.48      3.02 o 
  10   0   4       70.83       71.89      5.10 o 
  -9   1   4       95.79       80.10      4.84 o 
  -8   1   4      116.61      103.89      6.66 o 
  -7   1   4       22.55       16.81      2.31 o 
  -6   1   4      518.91      523.92     11.56 o 
  -5   1   4      190.15      189.64      7.86 o 
  -3   1   4      193.87      177.27      5.14 o 
  -2   1   4       31.12       46.66      0.79 o 
  -1   1   4      709.57      665.72      4.33 o 
   0   1   4        2.13        4.16      0.47 o 
   1   1   4        8.34        8.54      0.85 o 
   2   1   4      947.97      937.82      9.70 o 
   3   1   4     1118.98     1096.69     28.86 o 
   4   1   4       49.66       40.92      1.59 o 
   5   1   4       80.99       71.07      3.46 o 
   6   1   4      256.17      253.62      7.55 o 
   7   1   4      401.73      443.58      9.03 o 
   8   1   4        2.24        4.52      3.40 o 
   9   1   4       64.16       63.65      6.42 o 
  10   1   4       28.43       26.29      2.34 o 
  -9   2   4       62.05       55.77      4.46 o 
  -8   2   4       28.84       25.62      4.78 o 
  -7   2   4        4.81        4.62      2.82 o 
  -6   2   4      611.67      654.47     13.82 o 
  -5   2   4      294.91      281.44      7.09 o 
  -4   2   4       19.80       17.50      1.26 o 
  -3   2   4       60.76       48.17      1.57 o 
  -2   2   4     1306.43     1300.62     12.91 o 
  -1   2   4      164.25      153.32      1.23 o 
   0   2   4        0.08        1.21      0.41 o 
   1   2   4       10.41        8.30      0.40 o 
   2   2   4     1090.63     1076.10      7.90 o 
   3   2   4        1.82        8.54      0.98 o 
   4   2   4      634.89      634.16      5.60 o 
   5   2   4      508.43      519.90      7.10 o 
   6   2   4       89.62       87.25      2.41 o 
   7   2   4      434.30      440.98      5.18 o 
   8   2   4        4.77        3.97      1.54 o 
   9   2   4       19.69       20.19      2.54 o 
  10   2   4       30.74       28.82      2.01 o 
  -9   3   4      214.80      202.21      7.73 o 
  -8   3   4        2.77        0.84      1.93 o 
  -7   3   4      747.45      763.07     11.83 o 
  -6   3   4      103.18       98.09      5.13 o 
  -5   3   4      133.31      136.19      6.20 o 
  -4   3   4      264.62      239.71      4.55 o 
  -3   3   4       24.35       41.17      1.70 o 
  -2   3   4      496.15      454.71      4.08 o 
  -1   3   4      157.31      161.53      2.45 o 
   0   3   4      610.04      588.12      3.26 o 
   1   3   4      157.42      155.86      2.11 o 
   2   3   4       82.82       75.80      0.97 o 
   3   3   4      148.62      144.11      2.44 o 
   4   3   4       35.10       31.22      1.17 o 
   5   3   4      430.04      411.45     10.75 o 
   6   3   4     1271.98     1288.12     20.57 o 
   7   3   4        3.13        6.08      1.74 o 
   8   3   4       41.32       39.52      3.82 o 
   9   3   4       26.27       24.20      1.82 o 
  10   3   4       30.42       33.19      2.00 o 
  -9   4   4       15.49        8.54      7.77 o 
  -8   4   4       84.47       79.65      4.55 o 
  -7   4   4      797.22      794.23     13.95 o 
  -6   4   4      277.62      282.59      6.68 o 
  -5   4   4      386.44      385.37      7.68 o 
  -4   4   4       58.44       53.35      2.43 o 
  -3   4   4      319.98      326.40      3.35 o 
  -2   4   4      160.05      145.55      2.70 o 
  -1   4   4       43.46       63.97      1.49 o 
   0   4   4        8.92       16.59      1.00 o 
   1   4   4     1610.84     1616.34     11.45 o 
   2   4   4      105.10       77.44      0.93 o 
   3   4   4        8.68        7.93      0.69 o 
   4   4   4      268.50      274.77      3.82 o 
   5   4   4      250.96      251.74      4.84 o 
   6   4   4      572.21      585.53     16.09 o 
   7   4   4       56.38       55.09      2.45 o 
   8   4   4       89.62       86.49      2.67 o 
   9   4   4      128.48      131.18      4.29 o 
  10   4   4       17.59       20.09      2.05 o 
  -9   5   4        3.24        0.74      1.20 o 
  -8   5   4      124.83      120.59      9.89 o 
  -7   5   4        7.01        5.66      2.36 o 
  -6   5   4      323.22      323.85     12.63 o 
  -5   5   4      856.05      802.48     15.61 o 
  -4   5   4       40.38       31.90      1.60 o 
  -3   5   4     1319.83     1284.25     22.91 o 
  -2   5   4      123.96      140.74      1.68 o 
  -1   5   4        8.32        8.27      0.60 o 
   0   5   4      323.41      301.42     11.24 o 
   1   5   4      105.61      125.83      3.18 o 
   2   5   4        3.01        7.51      0.75 o 
   3   5   4      161.43      175.20      1.80 o 
   4   5   4      743.01      731.67     11.73 o 
   5   5   4      841.72      777.01     15.27 o 
   6   5   4       12.77       13.57      1.84 o 
   7   5   4      155.24      155.82      5.40 o 
   8   5   4      134.38      133.01      3.50 o 
   9   5   4       96.70      110.65      2.96 o 
  10   5   4      111.70      123.62      4.25 o 
  -8   6   4       94.96       90.88      4.89 o 
  -7   6   4      119.94      121.49      7.70 o 
  -6   6   4        6.11        5.14      1.61 o 
  -5   6   4       45.48       42.87      2.25 o 
  -4   6   4      960.70      931.71     30.53 o 
  -3   6   4      907.61      872.62     13.69 o 
  -2   6   4       64.31       55.28      1.45 o 
  -1   6   4      492.39      499.43      8.19 o 
   0   6   4      443.18      458.27      7.68 o 
   1   6   4       66.77       82.93      2.68 o 
   2   6   4       15.24       11.30      0.44 o 
   3   6   4       10.15       10.13      1.07 o 
   4   6   4       50.10       44.07      1.70 o 
   5   6   4      610.86      602.10     11.79 o 
   6   6   4      155.19      152.41      4.27 o 
   7   6   4       38.94       35.12      2.29 o 
   8   6   4      195.85      188.12      5.25 o 
   9   6   4      101.16      104.55      3.23 o 
  10   6   4       13.90        8.67      5.02 o 
  -8   7   4       49.24       53.02      3.96 o 
  -7   7   4       41.43       37.12      2.26 o 
  -6   7   4       98.31      100.00      7.82 o 
  -5   7   4       62.36       63.51      3.06 o 
  -4   7   4       75.84       77.93      3.02 o 
  -3   7   4        2.29        2.55      1.38 o 
  -2   7   4      593.63      579.50     15.95 o 
  -1   7   4     1234.58     1205.37     11.51 o 
   0   7   4        3.71        4.69      0.65 o 
   1   7   4      284.08      267.55      3.58 o 
   2   7   4        2.16        3.00      0.71 o 
   3   7   4       79.12       75.61      1.38 o 
   4   7   4      807.95      769.47     10.75 o 
   5   7   4      218.75      235.58      4.30 o 
   6   7   4       45.54       41.69      2.21 o 
   7   7   4      259.79      273.62      5.14 o 
   8   7   4      150.42      163.97      3.87 o 
   9   7   4       90.98       99.36      3.52 o 
  -7   8   4       50.19       48.05      3.88 o 
  -6   8   4       52.44       58.60      2.74 o 
  -5   8   4      226.41      232.87      5.03 o 
  -4   8   4      157.28      159.22      3.27 o 
  -3   8   4       96.62       97.95      4.12 o 
  -2   8   4        1.51        1.02      0.90 o 
  -1   8   4       20.07       21.01      1.21 o 
   0   8   4      208.71      204.31      3.37 o 
   1   8   4      336.66      334.95      4.60 o 
   2   8   4       18.30       17.86      0.90 o 
   3   8   4      427.93      445.54      8.15 o 
   4   8   4       81.31       78.17      1.80 o 
   5   8   4       24.35       25.47      1.43 o 
   6   8   4       70.21       67.77      2.52 o 
   7   8   4       42.14       40.42      2.01 o 
   8   8   4       65.49       83.28      3.53 o 
   9   8   4       21.96       14.61      2.79 o 
  -6   9   4      103.30      106.26      5.52 o 
  -5   9   4      152.51      148.96      5.70 o 
  -4   9   4      216.70      221.68     11.05 o 
  -3   9   4      154.78      155.43      9.92 o 
  -2   9   4      338.98      357.07      4.98 o 
  -1   9   4        3.19        4.26      2.30 o 
   0   9   4        5.72        4.39      1.52 o 
   1   9   4       61.61       61.60      2.10 o 
   2   9   4      413.69      418.58     21.87 o 
   3   9   4      954.39      967.40     31.18 o 
   4   9   4      150.45      151.81      8.12 o 
   5   9   4      185.55      190.60      6.42 o 
   6   9   4      115.58      115.34      4.07 o 
   7   9   4      114.17      115.79      4.55 o 
   8   9   4      112.58      120.47      5.92 o 
  -5  10   4      112.93      110.96      7.84 o 
  -4  10   4      146.26      168.67      7.00 o 
  -3  10   4      149.06      144.54      5.70 o 
  -2  10   4      383.32      380.82     15.08 o 
  -1  10   4       32.00       28.63      3.22 o 
   0  10   4       75.19       72.01      3.89 o 
   1  10   4       22.96       24.26      2.89 o 
   2  10   4       13.24       13.71      8.32 o 
   3  10   4       32.92       31.65      3.18 o 
   4  10   4      143.60      145.90      7.84 o 
   5  10   4      144.45      139.52      8.13 o 
   6  10   4       50.64       50.87      3.84 o 
   7  10   4      191.36      205.56      8.31 o 
  -4  11   4       20.43       11.23      7.91 o 
  -3  11   4      244.70      247.11     10.61 o 
  -2  11   4       39.14       47.05      4.19 o 
  -1  11   4      103.89       97.23      7.90 o 
   0  11   4      107.95      118.38      6.90 o 
   1  11   4      108.34      113.27      5.60 o 
   2  11   4      334.10      358.23      9.19 o 
   3  11   4      121.25      113.14      7.29 o 
   4  11   4        0.84        0.38      1.65 o 
   5  11   4        2.24        1.22      3.25 o 
   6  11   4      182.71      191.35      7.87 o 
  -2  12   4        0.65        0.62      0.99 o 
  -1  12   4      101.68      109.94      8.58 o 
   0  12   4       91.15       94.51      7.02 o 
   1  12   4      166.00      170.69      7.20 o 
   2  12   4       12.61        9.59      6.08 o 
   3  12   4       27.02       26.71      3.42 o 
   4  12   4       34.60       30.51      7.66 o 
   5  12   4       12.06        7.02      6.25 o 
  -4  -8   5       15.37        7.26      5.05 o 
  -3  -8   5        0.15        0.46      0.95 o 
  -2  -8   5       10.09        9.20      5.16 o 
  -1  -8   5      107.90      112.91      4.60 o 
   0  -8   5        5.68        4.88      2.97 o 
   1  -8   5        0.01        0.58      2.63 o 
   2  -8   5        2.26        1.62      2.30 o 
   3  -8   5        2.14        5.21      3.93 o 
  -5  -7   5       10.37       10.76      2.47 o 
  -4  -7   5       60.99       51.99      3.66 o 
  -3  -7   5       27.97       21.65      5.94 o 
  -2  -7   5      284.13      283.41      5.39 o 
  -1  -7   5        0.08        1.68      1.28 o 
   0  -7   5        0.00        0.00      1.31 o 
   1  -7   5        0.06        0.59      1.04 o 
   2  -7   5        3.66        4.28      2.35 o 
   3  -7   5       90.28       87.05      6.72 o 
   4  -7   5        4.42        3.73      2.90 o 
  -6  -6   5        9.78        9.58      4.96 o 
  -5  -6   5        3.18        1.62      1.52 o 
  -4  -6   5        7.55        7.34      3.89 o 
  -3  -6   5       19.92       13.47      5.80 o 
  -2  -6   5        3.97        1.61      1.42 o 
  -1  -6   5        0.08        1.43      1.57 o 
   0  -6   5       14.25       14.46      1.70 o 
   1  -6   5        0.14        0.38      0.60 o 
   2  -6   5       53.33       53.98      2.34 o 
   3  -6   5       14.00       11.46      5.70 o 
   4  -6   5       13.79       15.77      1.92 o 
   5  -6   5       41.48       40.06      6.39 o 
   6  -6   5       58.23       53.88      4.24 o 
  -7  -5   5        5.01        2.32      2.33 o 
  -6  -5   5       24.82       26.58      2.18 o 
  -5  -5   5       31.52       31.54      3.33 o 
  -4  -5   5        6.62        5.38      2.31 o 
  -3  -5   5      420.07      420.07      9.93 o 
  -2  -5   5        6.04        6.24      2.64 o 
  -1  -5   5       28.50       28.43      1.69 o 
   0  -5   5      462.37      461.43     14.84 o 
   1  -5   5        8.18        9.13      3.88 o 
   2  -5   5      283.83      286.20     11.03 o 
   3  -5   5        9.86       12.21      1.69 o 
   4  -5   5       36.51       37.30      2.28 o 
   5  -5   5       31.63       27.63      3.78 o 
   6  -5   5       29.38       29.30      3.47 o 
   7  -5   5       17.01       12.12      9.67 o 
  -8  -4   5       64.25       74.06      3.56 o 
  -7  -4   5       15.51       10.67      5.82 o 
  -6  -4   5        7.79        7.02      1.79 o 
  -5  -4   5        6.17        7.78      2.91 o 
  -4  -4   5        0.27        0.22      0.75 o 
  -3  -4   5      317.81      309.73      5.41 o 
  -2  -4   5       41.22       40.94      3.20 o 
  -1  -4   5        0.66        1.92      1.10 o 
   0  -4   5       21.17       21.13      3.49 o 
   1  -4   5        0.58        3.28      1.57 o 
   2  -4   5      539.51      536.87     16.56 o 
   3  -4   5        0.43        0.00      0.93 o 
   4  -4   5      139.58      143.58      5.86 o 
   5  -4   5      193.83      189.57      5.59 o 
   6  -4   5        0.28        0.00      2.67 o 
   7  -4   5       41.03       36.57      3.41 o 
   8  -4   5       36.63       32.63      3.57 o 
  -8  -3   5       33.67       35.33      2.83 o 
  -7  -3   5       10.61        9.84      4.77 o 
  -6  -3   5        5.35        6.02      2.81 o 
  -5  -3   5      189.31      173.70      7.45 o 
  -4  -3   5      811.32      797.87     18.61 o 
  -3  -3   5        0.26        0.99      1.14 o 
  -2  -3   5        3.08        2.67      1.23 o 
  -1  -3   5       19.83       21.00      2.80 o 
   0  -3   5        0.53        2.73      1.14 o 
   1  -3   5      286.67      296.72      3.93 o 
   2  -3   5       54.04       54.76      1.58 o 
   3  -3   5       19.13       20.30      2.42 o 
   4  -3   5      300.81      294.35      9.78 o 
   5  -3   5        4.41        4.40      3.52 o 
   6  -3   5      106.49      111.78      5.88 o 
   7  -3   5       57.05       52.98      4.02 o 
   8  -3   5       92.78       86.06      4.93 o 
  -9  -2   5       64.88       72.88      4.07 o 
  -8  -2   5        9.95        6.01      2.53 o 
  -7  -2   5        2.54        4.06      1.76 o 
  -6  -2   5       27.90       28.92      4.64 o 
  -5  -2   5       43.02       42.59      2.98 o 
  -4  -2   5      144.11      145.26      6.40 o 
  -3  -2   5       47.43       48.90      2.35 o 
  -2  -2   5       69.66       67.54      1.31 o 
  -1  -2   5        0.33        0.40      0.60 o 
   0  -2   5       48.47       62.15      1.70 o 
   1  -2   5       12.80       14.51      0.79 o 
   2  -2   5        2.96        9.80      1.33 o 
   3  -2   5       77.86       78.99      2.78 o 
   4  -2   5      524.48      473.46     15.81 o 
   5  -2   5      121.21      128.31      6.39 o 
   6  -2   5      145.59      148.90      6.06 o 
   7  -2   5       59.97       57.87      4.08 o 
   8  -2   5       98.60       96.27      7.18 o 
   9  -2   5       39.84       35.54      4.10 o 
  -9  -1   5        5.94        6.02      3.87 o 
  -8  -1   5        0.66        1.44      0.86 o 
  -7  -1   5        8.70       12.19      4.11 o 
  -6  -1   5        7.88        7.59      3.41 o 
  -5  -1   5      650.82      672.24     12.19 o 
  -4  -1   5       37.28       33.38      1.89 o 
  -3  -1   5       73.99       85.30      2.59 o 
  -2  -1   5        3.52        7.12      1.10 o 
  -1  -1   5      414.58      468.48      3.82 o 
   0  -1   5      778.37      792.34      8.63 o 
   1  -1   5       28.58       28.62      0.63 o 
   2  -1   5        3.19        8.07      0.52 o 
   3  -1   5       99.21      108.55      2.70 o 
   4  -1   5        2.19        9.03      2.82 o 
   5  -1   5      128.96      140.84      8.02 o 
   6  -1   5      194.40      188.63      6.13 o 
   7  -1   5       21.35       20.50      8.16 o 
   8  -1   5        2.38        3.94      3.44 o 
   9  -1   5       45.56       42.16      4.11 o 
  -9   0   5        1.89        2.04      3.28 o 
  -8   0   5        7.72        6.64      4.58 o 
  -7   0   5        0.57        2.21      3.36 o 
  -6   0   5        2.45        1.90      2.28 o 
  -5   0   5       89.18       89.16      7.01 o 
  -4   0   5      105.92      108.19      2.53 o 
  -3   0   5       59.90       75.79      4.96 o 
  -2   0   5        8.67        9.80      0.77 o 
  -1   0   5      682.79      735.00      4.98 o 
   0   0   5       86.73      109.34      1.67 o 
   1   0   5      909.89      993.14     12.47 o 
   2   0   5      144.77      123.31      8.74 o 
   3   0   5      164.39      160.62      2.47 o 
   4   0   5      129.90      146.53      5.99 o 
   5   0   5       67.47       68.00      4.72 o 
   6   0   5      144.82      140.54      5.40 o 
   7   0   5      177.99      175.64     12.00 o 
   8   0   5      117.33      113.76      7.64 o 
   9   0   5        8.67        5.10      5.38 o 
  10   0   5       17.08        7.49      9.76 o 
  -9   1   5       24.51       24.94      4.23 o 
  -8   1   5        1.00        0.43      1.65 o 
  -7   1   5       14.50       11.61      7.65 o 
  -6   1   5      492.11      510.55     11.07 o 
  -5   1   5        0.49        0.23      2.97 o 
  -4   1   5       11.05       10.56      1.72 o 
  -3   1   5       16.22       19.24      1.52 o 
  -2   1   5       84.89       84.36      1.58 o 
  -1   1   5      677.22      751.26      8.18 o 
   0   1   5       25.99       25.83      0.82 o 
   1   1   5      298.79      308.88      3.37 o 
   2   1   5       40.49       51.32      1.53 o 
   3   1   5     1367.18     1532.98      7.09 o 
   4   1   5      176.62      171.82      3.41 o 
   5   1   5       15.83       14.74      2.13 o 
   6   1   5      118.46      116.75      4.58 o 
   7   1   5      297.13      307.22     17.43 o 
   8   1   5       59.46       56.68      3.92 o 
   9   1   5      117.41      117.65      3.59 o 
  10   1   5      104.95       98.06      3.47 o 
  -9   2   5       26.05       21.65      8.52 o 
  -8   2   5        5.07        2.86      2.01 o 
  -7   2   5        1.85        3.65      2.31 o 
  -6   2   5        1.16        0.94      2.01 o 
  -5   2   5       57.50       56.15      4.26 o 
  -4   2   5      175.24      212.74      9.25 o 
  -3   2   5       41.36       42.41      1.61 o 
  -2   2   5       80.76      110.48      2.38 o 
  -1   2   5        0.44        2.39      0.37 o 
   0   2   5       20.62       19.54      0.47 o 
   1   2   5       46.00       42.26      0.96 o 
   2   2   5      261.04      266.46      4.06 o 
   3   2   5       10.94       24.24      1.20 o 
   4   2   5      101.27      111.82      2.28 o 
   5   2   5       31.53       37.37      1.59 o 
   6   2   5      146.02      152.47      2.97 o 
   7   2   5        4.60        3.59      1.59 o 
   8   2   5       22.89       23.27      4.07 o 
   9   2   5       79.84       79.18      2.96 o 
  10   2   5       51.70       50.15      3.17 o 
  -9   3   5        0.60        1.61      2.15 o 
  -8   3   5        3.00        1.58      0.99 o 
  -7   3   5       79.09       76.26      4.57 o 
  -6   3   5       12.74       11.87      7.96 o 
  -5   3   5       52.47       45.83      4.11 o 
  -4   3   5        1.89        2.11      1.47 o 
  -3   3   5       74.39       90.76      3.28 o 
  -2   3   5     1172.50     1296.06     16.41 o 
  -1   3   5      109.90      121.37      1.71 o 
   0   3   5        8.88        7.72      0.48 o 
   1   3   5       23.06       22.24      0.59 o 
   2   3   5      628.66      703.56      4.20 o 
   3   3   5      232.72      249.47      4.07 o 
   4   3   5       24.26       30.16      1.17 o 
   5   3   5      251.76      242.79      4.93 o 
   6   3   5       74.56       69.19      1.99 o 
   7   3   5      586.98      589.52     17.32 o 
   8   3   5      135.25      138.08      3.19 o 
   9   3   5       74.56       70.97      2.75 o 
  10   3   5       47.58       50.02      4.28 o 
  -9   4   5       27.26       21.21      7.59 o 
  -8   4   5        1.21        1.03      1.58 o 
  -7   4   5       34.13       28.59      3.76 o 
  -6   4   5       29.69       26.23      2.18 o 
  -5   4   5        5.01        4.51      3.01 o 
  -4   4   5        0.01        0.81      1.47 o 
  -3   4   5       64.35       77.07      2.49 o 
  -2   4   5        2.24        4.67      1.50 o 
  -1   4   5      143.52      161.06      2.15 o 
   0   4   5      508.56      568.06      3.52 o 
   1   4   5      393.08      390.65      4.74 o 
   2   4   5      382.92      417.79      3.03 o 
   3   4   5       52.02       61.03      1.06 o 
   4   4   5        8.96       10.21      1.23 o 
   5   4   5      124.79      135.43      4.05 o 
   6   4   5        4.57        5.45      1.49 o 
   7   4   5      125.78      130.56      5.12 o 
   8   4   5       16.76       17.29      2.18 o 
   9   4   5        0.01        1.26      1.01 o 
  10   4   5       36.08       36.26      2.17 o 
  -8   5   5       64.34       54.81      4.28 o 
  -7   5   5       62.24       54.71      3.43 o 
  -6   5   5       36.42       33.94      4.25 o 
  -5   5   5       33.89       33.39      3.53 o 
  -4   5   5       31.77       35.58      2.20 o 
  -3   5   5       31.59       36.34      1.18 o 
  -2   5   5       52.34       54.12      1.12 o 
  -1   5   5        8.86       10.27      0.56 o 
   0   5   5       42.78       43.84      1.72 o 
   1   5   5      193.62      201.68      3.62 o 
   2   5   5      901.33      938.65      9.42 o 
   3   5   5       13.78       17.15      1.09 o 
   4   5   5        0.32        2.73      0.65 o 
   5   5   5      102.47      100.31      2.27 o 
   6   5   5      495.74      504.14     17.00 o 
   7   5   5      144.68      144.39      4.96 o 
   8   5   5       89.37       88.91      2.57 o 
   9   5   5       97.86       95.14      3.05 o 
  10   5   5        2.63        2.90      1.76 o 
  -8   6   5       14.10        8.40      5.65 o 
  -7   6   5        0.91        0.14      1.97 o 
  -6   6   5       10.51        8.39      3.30 o 
  -5   6   5      183.46      177.43      6.46 o 
  -4   6   5       16.17       18.47      2.10 o 
  -3   6   5       18.83       18.61      0.93 o 
  -2   6   5       70.71       70.17      1.63 o 
  -1   6   5        2.99        3.66      0.81 o 
   0   6   5      149.09      149.98      3.30 o 
   1   6   5       53.72       65.18      4.08 o 
   2   6   5       25.01       28.41      1.22 o 
   3   6   5       94.21      101.15      1.73 o 
   4   6   5      385.99      420.60      4.46 o 
   5   6   5      126.81      124.86      3.89 o 
   6   6   5       18.84       20.14      1.42 o 
   7   6   5       30.02       30.59      2.28 o 
   8   6   5        8.06        8.97      3.83 o 
   9   6   5       53.29       54.26      2.40 o 
  -8   7   5       10.77        5.78      5.18 o 
  -7   7   5        4.57        2.34      1.12 o 
  -6   7   5       30.12       29.04      2.08 o 
  -5   7   5       11.52       10.55      2.05 o 
  -4   7   5       85.58       83.48      3.75 o 
  -3   7   5      638.08      627.62     10.25 o 
  -2   7   5       12.75       14.16      0.97 o 
  -1   7   5       14.99       14.44      0.46 o 
   0   7   5       85.89       93.40      3.91 o 
   1   7   5       23.73       26.63      1.76 o 
   2   7   5       34.74       33.78      2.10 o 
   3   7   5        0.05        0.48      0.40 o 
   4   7   5       27.31       25.06      0.93 o 
   5   7   5      228.34      217.08      9.30 o 
   6   7   5      223.70      230.68      7.27 o 
   7   7   5       35.00       29.86      1.61 o 
   8   7   5       30.73       35.09      2.04 o 
   9   7   5        8.52        7.75      1.94 o 
  -7   8   5        3.07        3.33      2.67 o 
  -6   8   5       20.76       21.43      1.94 o 
  -5   8   5        2.64        2.38      1.31 o 
  -4   8   5       23.77       21.70      2.35 o 
  -3   8   5        5.42        6.82      2.04 o 
  -2   8   5       82.27       86.34      1.80 o 
  -1   8   5      849.61      830.78     10.07 o 
   0   8   5        0.01        1.28      1.81 o 
   1   8   5        0.14        0.97      1.30 o 
   2   8   5       39.91       34.95      1.91 o 
   3   8   5        0.45        1.14      0.59 o 
   4   8   5      139.92      134.39      2.96 o 
   5   8   5        8.70        8.59      2.21 o 
   6   8   5        3.66        4.12      1.99 o 
   7   8   5       31.70       34.03      2.50 o 
   8   8   5       78.75       75.76      3.35 o 
   9   8   5        7.09       11.21      2.65 o 
  -6   9   5        2.33        0.51      1.36 o 
  -5   9   5        0.29        0.77      1.97 o 
  -4   9   5        1.82        2.12      1.17 o 
  -3   9   5        0.89        3.69      3.63 o 
  -2   9   5        4.69        5.45      3.09 o 
  -1   9   5      188.77      210.26     10.95 o 
   0   9   5      331.87      363.43      7.69 o 
   1   9   5      745.02      754.11     18.22 o 
   2   9   5        2.51        0.74      1.85 o 
   3   9   5       28.05       23.31      8.95 o 
   4   9   5      195.72      196.39      4.23 o 
   5   9   5        0.50        1.61      1.80 o 
   6   9   5       13.70       13.77      2.97 o 
   7   9   5        1.68        4.31      1.68 o 
   8   9   5        0.15        0.72      2.78 o 
  -5  10   5        6.53        7.54      2.47 o 
  -4  10   5       14.69       12.41      8.20 o 
  -3  10   5        7.96        7.23      3.86 o 
  -2  10   5        2.22        1.62      1.78 o 
  -1  10   5        4.34        5.49      4.06 o 
   0  10   5       12.34       11.30      7.10 o 
   1  10   5        1.07        2.84      3.52 o 
   2  10   5      213.79      208.40      6.21 o 
   3  10   5       46.30       41.48      3.49 o 
   4  10   5       25.44       26.16      3.39 o 
   5  10   5        4.15        4.44      1.62 o 
   6  10   5        0.33        0.89      1.32 o 
   7  10   5        0.25        0.68      0.89 o 
  -4  11   5       22.23       19.21     11.65 o 
  -3  11   5        1.76        2.61      3.38 o 
  -2  11   5       10.63        6.69      3.80 o 
  -1  11   5       29.14       26.79      3.98 o 
   0  11   5       26.58       22.63      2.74 o 
   1  11   5        2.67        2.55      2.36 o 
   2  11   5        1.18        0.00      2.46 o 
   3  11   5      139.55      134.19      5.61 o 
   4  11   5      106.96      112.24      6.49 o 
   5  11   5      193.52      189.74      9.40 o 
   6  11   5        5.49        4.19      4.43 o 
  -2  12   5       64.07       68.66      4.60 o 
  -1  12   5        0.01        0.21      0.98 o 
   0  12   5       25.75       28.95      3.29 o 
   1  12   5       21.18       19.03      2.87 o 
   2  12   5       46.55       51.29      9.90 o 
   3  12   5       22.30       21.30      3.07 o 
   4  12   5        6.53        4.74      4.51 o 
   5  12   5        3.46        3.29      2.55 o 
   0  -8   6      119.02      123.84      7.93 o 
  -4  -7   6        0.58        1.33      2.30 o 
  -3  -7   6       61.56       49.61      6.53 o 
  -2  -7   6       67.83       62.36      6.55 o 
  -1  -7   6      112.21      110.85      9.05 o 
   0  -7   6       24.72       19.36     11.67 o 
   1  -7   6       46.65       48.75      7.12 o 
   2  -7   6       56.97       69.50      6.25 o 
   3  -7   6        8.78        7.87      5.47 o 
  -5  -6   6       27.61       30.90      2.83 o 
  -4  -6   6       57.52       55.49      3.87 o 
  -3  -6   6       10.40       12.36      2.45 o 
  -2  -6   6        0.05        3.73      2.01 o 
  -1  -6   6       69.04       70.76      5.26 o 
   0  -6   6       13.83       12.29      7.76 o 
   1  -6   6       54.32       58.22      8.12 o 
   2  -6   6        0.12        0.45      1.76 o 
   3  -6   6       80.38       77.34     11.64 o 
   4  -6   6      125.75      120.05      6.42 o 
   5  -6   6       31.50       35.25     14.34 o 
  -6  -5   6       60.13       57.19      3.20 o 
  -5  -5   6       64.68       56.53      4.46 o 
  -4  -5   6       99.72      105.23      6.13 o 
  -3  -5   6      100.77      105.85      3.34 o 
  -2  -5   6      337.05      325.04      5.58 o 
  -1  -5   6      125.55      127.87      7.75 o 
   0  -5   6        0.63        2.61      1.97 o 
   1  -5   6       24.29       24.90      1.87 o 
   2  -5   6        0.11        0.00      3.50 o 
   3  -5   6      140.04      147.00      7.53 o 
   4  -5   6        6.84        4.83      6.70 o 
   5  -5   6       37.94       42.94      3.90 o 
   6  -5   6      162.70      171.10      8.18 o 
  -7  -4   6        3.61        2.02      1.88 o 
  -6  -4   6       89.22       88.88      4.01 o 
  -5  -4   6       13.92       13.64      2.85 o 
  -4  -4   6       12.82       16.30      2.11 o 
  -3  -4   6      186.16      187.09      5.70 o 
  -2  -4   6       77.42       78.62      4.45 o 
  -1  -4   6       10.06       12.09      4.61 o 
   0  -4   6      284.50      280.97     11.58 o 
   1  -4   6       22.76       18.60      2.87 o 
   2  -4   6        4.15        6.67      2.57 o 
   3  -4   6       91.81       95.58      6.72 o 
   4  -4   6       17.55       12.59      7.44 o 
   5  -4   6       19.94       18.59     11.55 o 
   6  -4   6       69.41       66.90     10.63 o 
   7  -4   6        8.78        7.95      7.64 o 
  -8  -3   6       26.87       29.97      2.67 o 
  -7  -3   6       88.90       86.54      3.37 o 
  -6  -3   6       12.04        9.30      4.61 o 
  -5  -3   6       20.92       22.35      2.47 o 
  -4  -3   6        9.34        8.78      3.64 o 
  -3  -3   6      128.48      126.84      3.35 o 
  -2  -3   6      111.91      114.39      2.79 o 
  -1  -3   6      220.02      212.61      7.52 o 
   0  -3   6       37.89       40.29      2.61 o 
   1  -3   6        1.23        5.22      1.31 o 
   2  -3   6      683.58      650.13      9.38 o 
   3  -3   6       68.60       68.02      3.93 o 
   4  -3   6        7.45        4.95      3.26 o 
   5  -3   6      211.07      228.92      7.61 o 
   6  -3   6        1.25        1.82      4.13 o 
   7  -3   6       25.53       28.26      6.02 o 
   8  -3   6        1.40        2.44      2.04 o 
  -8  -2   6      140.00      133.16      6.69 o 
  -7  -2   6      134.91      144.03      5.91 o 
  -6  -2   6        0.28        0.08      1.55 o 
  -5  -2   6       75.32       76.54      2.92 o 
  -4  -2   6      162.48      168.31      5.91 o 
  -3  -2   6        0.27        4.88      1.86 o 
  -2  -2   6      122.21      115.93      2.28 o 
  -1  -2   6        8.14       13.98      2.19 o 
   0  -2   6        2.57        4.84      1.32 o 
   1  -2   6      347.12      353.87      4.27 o 
   2  -2   6      125.39      123.76      3.09 o 
   3  -2   6      112.08      121.89      4.70 o 
   4  -2   6      438.47      435.67     11.95 o 
   5  -2   6      188.56      183.67     12.16 o 
   6  -2   6       25.03       25.02      3.60 o 
   7  -2   6        2.98        3.70      3.00 o 
   8  -2   6        4.59        6.02      3.94 o 
  -8  -1   6       39.53       41.13      4.10 o 
  -7  -1   6       36.35       36.57      2.38 o 
  -6  -1   6      375.16      417.58      8.90 o 
  -5  -1   6        8.15        8.37      4.40 o 
  -4  -1   6       31.40       29.48      2.83 o 
  -3  -1   6      453.05      467.82      8.42 o 
  -2  -1   6      113.24      112.24      2.27 o 
  -1  -1   6       22.14       27.87      1.00 o 
   0  -1   6       52.98       57.44      1.54 o 
   1  -1   6       41.89       38.76      1.29 o 
   2  -1   6       40.26       37.03      0.89 o 
   3  -1   6      162.55      162.75      3.31 o 
   4  -1   6      512.19      531.73     12.26 o 
   5  -1   6        6.68        8.75      4.34 o 
   6  -1   6      474.54      488.61     11.90 o 
   7  -1   6       24.70       21.10      5.54 o 
   8  -1   6       22.81       15.56      7.76 o 
   9  -1   6      127.32      122.52     11.07 o 
  -8   0   6       27.97       28.50      3.70 o 
  -7   0   6        7.02        6.63      3.82 o 
  -6   0   6        9.99       12.41      7.35 o 
  -5   0   6      387.01      399.87     15.83 o 
  -3   0   6      195.00      184.50      3.86 o 
  -2   0   6        3.56       12.70      1.68 o 
  -1   0   6      337.03      313.77      3.40 o 
   0   0   6      143.04      151.06      1.52 o 
   1   0   6       11.12       17.25      1.53 o 
   2   0   6      412.51      400.20     10.05 o 
   3   0   6        0.09        0.65      0.34 o 
   4   0   6      122.62      125.01      5.62 o 
   5   0   6       98.95      105.04      4.90 o 
   6   0   6       30.22       31.80      3.10 o 
   7   0   6       91.15       88.61      4.62 o 
   8   0   6      730.33      733.91     23.97 o 
   9   0   6        0.53        0.00      2.96 o 
  -9   1   6       27.66       26.05      9.26 o 
  -8   1   6        1.65        1.21      1.85 o 
  -7   1   6       55.49       57.61      5.18 o 
  -6   1   6        3.20        4.28      4.42 o 
  -5   1   6       77.36       67.15      5.11 o 
  -4   1   6      139.89      145.37      6.03 o 
  -3   1   6      346.67      320.66      5.46 o 
  -2   1   6      426.72      419.81      5.96 o 
  -1   1   6       10.55       21.71      0.88 o 
   0   1   6       13.76       27.05      1.33 o 
   1   1   6      826.42      838.57     26.03 o 
   2   1   6       11.96       17.17      2.03 o 
   3   1   6      325.32      327.18      4.32 o 
   4   1   6        6.05        6.88      0.90 o 
   5   1   6       29.61       29.51      1.65 o 
   6   1   6       34.75       36.09      1.90 o 
   7   1   6       31.26       30.95      1.63 o 
   8   1   6      248.60      257.73      4.68 o 
   9   1   6        3.59        3.94      1.37 o 
  -9   2   6       57.44       65.19      4.58 o 
  -8   2   6       30.55       28.18      3.23 o 
  -7   2   6        4.78        4.90      3.22 o 
  -6   2   6      264.52      250.03      6.62 o 
  -5   2   6       14.34       17.58      9.16 o 
  -4   2   6      178.95      197.90      6.93 o 
  -3   2   6       50.66       47.34      1.75 o 
  -2   2   6       13.96       17.03      1.15 o 
  -1   2   6      461.15      433.09      5.77 o 
   0   2   6      302.70      281.80      4.42 o 
   1   2   6      328.90      299.97      6.58 o 
   2   2   6        0.46        7.69      0.72 o 
   3   2   6      733.36      762.32      5.38 o 
   4   2   6       68.09       71.89      1.43 o 
   5   2   6        0.02        1.54      0.69 o 
   6   2   6      115.45      115.50      3.58 o 
   7   2   6      311.91      325.52      7.62 o 
   8   2   6        9.25        5.98      2.02 o 
   9   2   6        1.37        1.97      1.08 o 
  10   2   6       18.79       19.00      1.54 o 
  -8   3   6       85.28       82.13      5.97 o 
  -7   3   6       59.84       62.09      3.73 o 
  -6   3   6       56.84       52.21      3.12 o 
  -5   3   6      113.32      113.93      4.25 o 
  -4   3   6      255.36      223.39      7.93 o 
  -3   3   6       32.09       33.79      2.73 o 
  -2   3   6      106.11      118.79      2.64 o 
  -1   3   6      121.65      143.57      1.49 o 
   0   3   6      115.19      116.16      2.25 o 
   1   3   6       78.22       75.53      2.46 o 
   2   3   6     1437.08     1442.23      8.77 o 
   3   3   6       10.26       16.70      1.50 o 
   4   3   6       20.16       21.78      1.11 o 
   5   3   6      627.48      623.26      9.28 o 
   6   3   6       18.75       20.01      1.34 o 
   7   3   6      164.15      179.26      3.02 o 
   8   3   6        0.93        0.97      0.76 o 
   9   3   6       14.54       15.39      2.03 o 
  10   3   6        4.52        4.32      1.84 o 
  -8   4   6        3.47        2.76      3.09 o 
  -7   4   6      152.91      138.25     10.79 o 
  -6   4   6       57.54       52.30      5.35 o 
  -5   4   6      210.71      184.89      4.79 o 
  -4   4   6       65.06       67.99      3.09 o 
  -3   4   6       43.18       37.76      2.14 o 
  -2   4   6      218.97      208.08      3.17 o 
  -1   4   6        3.17        8.06      1.08 o 
   0   4   6      854.87      847.07      5.26 o 
   1   4   6       60.03       74.63      2.52 o 
   2   4   6        5.49        9.48      0.56 o 
   3   4   6      195.58      193.82      2.18 o 
   4   4   6      161.29      153.00      2.64 o 
   5   4   6       91.80       88.35      2.19 o 
   6   4   6      539.36      538.09      9.59 o 
   7   4   6       50.92       48.40      2.04 o 
   8   4   6        1.91        3.09      1.59 o 
   9   4   6        5.44        5.44      2.04 o 
  10   4   6       31.24       36.98      3.10 o 
  -8   5   6       25.19       22.69      3.73 o 
  -7   5   6       38.55       32.07      4.03 o 
  -6   5   6       56.56       53.59      3.75 o 
  -5   5   6      215.14      204.92      7.72 o 
  -4   5   6      151.36      138.88      3.82 o 
  -3   5   6      157.79      156.38      3.43 o 
  -2   5   6       44.61       46.06      1.20 o 
  -1   5   6      216.66      201.80      5.65 o 
   0   5   6        8.69        9.06      0.74 o 
   1   5   6      399.44      412.61      4.00 o 
   2   5   6       72.54       76.06      1.37 o 
   3   5   6       28.85       34.91      1.93 o 
   4   5   6      202.95      214.08      8.04 o 
   5   5   6       39.52       38.04      1.60 o 
   6   5   6      319.19      319.31      5.84 o 
   7   5   6       11.68       15.07      1.86 o 
   8   5   6       61.61       61.23      2.53 o 
   9   5   6      115.16      111.48      3.97 o 
  10   5   6       25.39       22.16      7.02 o 
  -8   6   6       95.74       95.84      4.53 o 
  -7   6   6        3.26        2.71      1.64 o 
  -6   6   6       82.40       80.86      3.07 o 
  -5   6   6      118.97      119.49      4.76 o 
  -4   6   6       31.44       30.35      2.20 o 
  -3   6   6      166.59      162.97      3.18 o 
  -2   6   6      203.25      205.32      3.24 o 
  -1   6   6      701.20      643.97      7.49 o 
   0   6   6       42.67       45.97      1.80 o 
   1   6   6        1.95        8.99      1.59 o 
   2   6   6       56.83       52.47      1.50 o 
   3   6   6       33.08       34.70      0.97 o 
   4   6   6      284.89      288.86      4.26 o 
   5   6   6      571.18      577.47     12.39 o 
   6   6   6        2.65        1.38      1.02 o 
   7   6   6       10.86       10.54      2.01 o 
   8   6   6       45.18       44.19      2.08 o 
   9   6   6       61.31       61.19      2.50 o 
  -7   7   6       76.58       74.91      4.49 o 
  -6   7   6      139.21      141.94      3.61 o 
  -5   7   6        4.17        4.03      1.73 o 
  -4   7   6       49.75       49.64      2.16 o 
  -3   7   6      156.92      150.73      3.07 o 
  -2   7   6      247.08      250.18      5.29 o 
  -1   7   6       82.83       92.94      3.86 o 
   0   7   6      527.04      502.57     12.69 o 
   1   7   6       54.18       54.68      2.06 o 
   2   7   6       26.92       28.90      2.08 o 
   3   7   6      101.28       96.95      1.13 o 
   4   7   6        1.08        2.27      1.03 o 
   5   7   6      116.25      120.49      2.99 o 
   6   7   6      134.77      138.38      2.95 o 
   7   7   6       79.34       76.74      2.29 o 
   8   7   6       36.63       36.26      1.90 o 
   9   7   6       35.91       39.75      2.11 o 
  -7   8   6       28.49       29.21      3.35 o 
  -6   8   6        0.88        0.00      1.44 o 
  -5   8   6       61.16       64.46      4.46 o 
  -4   8   6       58.19       53.65      4.63 o 
  -3   8   6        4.26        6.75      3.02 o 
  -2   8   6      383.89      386.15     10.21 o 
  -1   8   6      253.92      250.12      7.30 o 
   0   8   6        1.62        2.84      3.26 o 
   1   8   6      254.61      266.35      5.22 o 
   2   8   6      117.81      123.93      3.58 o 
   3   8   6      124.98      124.62      3.40 o 
   4   8   6      391.87      381.35      6.11 o 
   5   8   6       26.93       22.53      1.34 o 
   6   8   6        0.42        0.49      0.60 o 
   7   8   6       22.34       23.05      2.98 o 
   8   8   6      156.01      153.32      5.42 o 
   9   8   6       78.36       79.96      3.43 o 
  -6   9   6       72.05       66.46      9.09 o 
  -5   9   6        4.22        2.70      2.59 o 
  -4   9   6        1.50        2.17      2.31 o 
  -3   9   6      324.37      343.31      8.14 o 
  -2   9   6       18.29       19.24     10.03 o 
  -1   9   6       15.83       14.45      8.84 o 
   0   9   6       58.80       64.35      4.71 o 
   1   9   6      222.26      226.85     11.78 o 
   2   9   6      157.74      150.86      8.35 o 
   3   9   6      114.93      110.39      4.77 o 
   4   9   6       76.02       70.12      3.52 o 
   5   9   6       89.94       86.46      3.08 o 
   6   9   6       50.45       50.11      2.63 o 
   7   9   6        4.67        5.21      2.31 o 
   8   9   6       12.97       12.19      5.22 o 
  -5  10   6        8.93        3.93      3.09 o 
  -4  10   6      152.41      163.84      7.99 o 
  -3  10   6      143.66      148.93      6.31 o 
  -2  10   6        6.49        5.33      2.29 o 
  -1  10   6       22.48       20.53      2.69 o 
   0  10   6       54.30       57.05      3.51 o 
   1  10   6        1.55        1.48      3.33 o 
   2  10   6       89.03       88.32      5.45 o 
   3  10   6      524.38      527.72     13.18 o 
   4  10   6        1.02        2.76      1.87 o 
   5  10   6       78.18       73.42      3.79 o 
   6  10   6       15.81       16.88      1.71 o 
   7  10   6      106.89       99.74      4.74 o 
  -4  11   6      284.21      278.98     15.00 o 
  -3  11   6        5.07        4.86      3.27 o 
  -2  11   6      174.08      196.76      6.84 o 
  -1  11   6       25.50       23.42     11.97 o 
   0  11   6       17.86       17.16      9.03 o 
   1  11   6      181.27      176.74     13.31 o 
   2  11   6        6.43        4.97      3.51 o 
   3  11   6       27.11       19.44     10.27 o 
   4  11   6       99.88      105.39      5.77 o 
   5  11   6      120.35      113.09      8.41 o 
   6  11   6       41.76       44.98      5.99 o 
  -2  12   6       27.05       18.86     13.33 o 
  -1  12   6       39.72       32.35      5.90 o 
   0  12   6      186.59      200.53      7.51 o 
   1  12   6       30.54       29.34     10.57 o 
   2  12   6      119.63      112.72      5.45 o 
   3  12   6       17.42       15.43     11.09 o 
   4  12   6        0.47        2.04      3.37 o 
   5  12   6       35.54       24.40      4.96 o 
  -1  -7   7       14.65       10.17      8.34 o 
   0  -7   7       70.21       71.59      5.91 o 
   1  -7   7       20.78       11.23     15.06 o 
  -4  -6   7        0.45        0.00      3.11 o 
  -3  -6   7        7.86        9.94      7.43 o 
  -2  -6   7       60.31       55.79      8.45 o 
  -1  -6   7        0.00        0.22      2.29 o 
   0  -6   7        0.05        0.00      2.34 o 
   1  -6   7        2.56        0.95      3.01 o 
   2  -6   7       59.33       55.59      5.67 o 
   3  -6   7       35.67       32.66      5.14 o 
   4  -6   7        5.87        6.03      5.64 o 
  -5  -5   7       37.55       36.66      9.86 o 
  -4  -5   7        1.82        1.05      3.08 o 
  -3  -5   7        1.20        0.37      1.67 o 
  -2  -5   7       10.45       10.84      8.46 o 
  -1  -5   7       37.77       41.70      3.95 o 
   0  -5   7       36.45       31.75      3.85 o 
   1  -5   7        3.24        3.27      3.71 o 
   2  -5   7        0.66        0.00      3.72 o 
   3  -5   7       10.54        8.46      3.90 o 
   4  -5   7       65.65       66.60      5.51 o 
   5  -5   7        5.51        2.97      3.67 o 
  -6  -4   7        0.12        0.24      0.89 o 
  -5  -4   7       27.99       31.23      2.21 o 
  -4  -4   7        6.72        9.32      2.03 o 
  -3  -4   7       13.02       10.96      1.42 o 
  -2  -4   7        2.06        2.22      1.09 o 
  -1  -4   7       60.18       57.75      2.13 o 
   0  -4   7       13.09        9.67      5.12 o 
   1  -4   7       16.35       14.16      7.68 o 
   2  -4   7       54.94       50.60     15.80 o 
   3  -4   7        3.88        2.66      4.57 o 
   4  -4   7       36.87       31.57     11.71 o 
   5  -4   7        0.56        0.77      2.42 o 
   6  -4   7       36.72       34.81      8.87 o 
  -7  -3   7        0.24        1.14      0.86 o 
  -6  -3   7        6.67        5.30      2.26 o 
  -5  -3   7       41.03       42.59      3.08 o 
  -4  -3   7        0.12        0.46      1.07 o 
  -3  -3   7       52.83       50.33      2.66 o 
  -2  -3   7       60.38       62.90      2.29 o 
  -1  -3   7        1.72        2.06      0.94 o 
   0  -3   7        0.39        0.98      1.33 o 
   1  -3   7       61.81       60.45      4.96 o 
   2  -3   7        0.00        1.86      3.20 o 
   3  -3   7       24.50       26.57     12.60 o 
   4  -3   7        2.70        1.80      2.32 o 
   5  -3   7       76.92       66.44      8.24 o 
   6  -3   7        4.12        3.70      4.32 o 
   7  -3   7        5.19        5.13      3.72 o 
  -7  -2   7       42.99       43.92      3.75 o 
  -6  -2   7       14.81       13.83      1.94 o 
  -5  -2   7        4.82        2.01      1.24 o 
  -4  -2   7       91.19       92.18      2.93 o 
  -3  -2   7        6.53        7.35      1.34 o 
  -2  -2   7       31.55       27.73      1.16 o 
  -1  -2   7       17.53       15.74      1.51 o 
   0  -2   7       39.57       32.10      1.15 o 
   1  -2   7        8.68       15.21      4.13 o 
   2  -2   7       20.91       22.42     11.69 o 
   3  -2   7      265.79      268.36     13.99 o 
   4  -2   7       63.42       54.48      3.98 o 
   5  -2   7        0.26        1.95      2.19 o 
   6  -2   7       16.29       12.81      9.50 o 
   7  -2   7       13.57        7.95      6.29 o 
   8  -2   7       17.39        9.58      8.45 o 
  -8  -1   7       96.70       96.48      4.92 o 
  -7  -1   7        5.24        2.93      3.39 o 
  -6  -1   7       25.58       26.23      1.92 o 
  -5  -1   7       43.16       42.30      3.88 o 
  -4  -1   7        8.95       10.28      4.19 o 
  -3  -1   7        0.00        0.25      0.62 o 
  -2  -1   7       90.91       90.40      1.86 o 
  -1  -1   7       31.87       33.86      1.19 o 
   0  -1   7        3.64        4.25      0.61 o 
   1  -1   7      157.62      152.82      5.24 o 
   2  -1   7      124.99      113.00      5.36 o 
   3  -1   7       26.94       26.32     12.22 o 
   4  -1   7      209.55      199.68      6.49 o 
   5  -1   7       11.12        6.85      5.17 o 
   6  -1   7       24.28       21.83      9.51 o 
   7  -1   7       13.42       14.11      2.78 o 
   8  -1   7        6.62        4.00      3.10 o 
  -8   0   7        4.05        2.55      2.31 o 
  -7   0   7       53.27       58.27      2.86 o 
  -6   0   7      126.62      132.01      4.24 o 
  -5   0   7       58.35       64.52      3.74 o 
  -4   0   7      229.34      223.60      6.85 o 
  -3   0   7        1.48        1.26      0.56 o 
  -2   0   7        2.55        5.23      0.58 o 
  -1   0   7       25.21       31.31      2.66 o 
   0   0   7      194.23      207.35      4.28 o 
   1   0   7       69.81       68.92      3.30 o 
   2   0   7      213.46      201.98      4.87 o 
   3   0   7       27.75       29.42      2.16 o 
   4   0   7        1.35        0.80      0.90 o 
   5   0   7       10.86       10.56      1.51 o 
   6   0   7       72.16       69.42      4.23 o 
   7   0   7       59.52       56.85      4.50 o 
   8   0   7        0.96        4.02      2.16 o 
   9   0   7       38.64       31.57      5.57 o 
  -8   1   7       34.75       31.13      8.12 o 
  -7   1   7       34.02       32.20     13.20 o 
  -6   1   7        0.71        0.85      1.99 o 
  -5   1   7        4.31        8.42      4.15 o 
  -4   1   7      341.61      343.49     10.15 o 
  -3   1   7       39.87       46.59      3.34 o 
  -2   1   7      191.86      178.37      2.96 o 
  -1   1   7        7.14        5.62      0.51 o 
   0   1   7      101.24       99.43      3.49 o 
   1   1   7       25.30       22.72      1.63 o 
   2   1   7        1.07        4.36      1.87 o 
   3   1   7      289.07      268.37      6.48 o 
   4   1   7        1.01        1.21      0.55 o 
   5   1   7       70.32       67.59      1.70 o 
   6   1   7       90.66       82.32      1.99 o 
   7   1   7        0.35        0.33      0.81 o 
   8   1   7       45.65       46.21      3.36 o 
   9   1   7        4.90        2.87      2.57 o 
  -8   2   7        9.45        4.95      3.80 o 
  -7   2   7        9.45        9.42      8.25 o 
  -6   2   7        2.45        1.20      1.91 o 
  -5   2   7        0.16        0.83      1.74 o 
  -4   2   7       19.00       16.57      9.48 o 
  -3   2   7        0.68        4.57      2.84 o 
  -2   2   7      265.17      268.44      4.46 o 
  -1   2   7       88.35       94.67      1.95 o 
   0   2   7      110.03      103.93      1.84 o 
   1   2   7      254.95      261.09      4.97 o 
   2   2   7       21.57       21.27      1.85 o 
   3   2   7      198.72      214.28      3.39 o 
   4   2   7      194.42      176.64      2.67 o 
   5   2   7       67.48       62.72      1.78 o 
   6   2   7       31.33       30.51      2.04 o 
   7   2   7      172.87      167.34      4.84 o 
   8   2   7       11.61        9.01      4.14 o 
   9   2   7        4.75        2.92      2.46 o 
  -8   3   7       55.82       58.32      7.10 o 
  -7   3   7       28.41       23.76      2.80 o 
  -6   3   7       20.60       14.45      9.08 o 
  -5   3   7       47.27       43.15      4.10 o 
  -4   3   7       17.48       12.55      7.31 o 
  -3   3   7       14.63       19.70      1.86 o 
  -2   3   7       18.22       13.79      1.42 o 
  -1   3   7       62.87       66.95      1.41 o 
   0   3   7     1294.62     1204.90     16.47 o 
   1   3   7       51.77       53.05      1.58 o 
   2   3   7        0.03        0.92      0.54 o 
   3   3   7       70.01       67.15      1.81 o 
   4   3   7       49.61       42.59      1.34 o 
   5   3   7        0.02        0.69      0.98 o 
   6   3   7       13.58       12.15      1.44 o 
   7   3   7        6.27        5.18      1.81 o 
   8   3   7       12.65        8.67      2.85 o 
   9   3   7       42.95       35.15      2.37 o 
  -8   4   7       42.39       45.13      4.05 o 
  -7   4   7       27.54       28.27      3.12 o 
  -6   4   7       21.31       21.99      3.19 o 
  -5   4   7        6.78        5.55      3.46 o 
  -4   4   7       34.88       28.64      2.65 o 
  -3   4   7        2.02        2.60      1.16 o 
  -2   4   7        6.32        4.71      1.28 o 
  -1   4   7      127.74      131.64      2.02 o 
   0   4   7       85.60       92.46      1.32 o 
   1   4   7       29.32       29.73      0.84 o 
   2   4   7       69.67       58.82      0.92 o 
   3   4   7      209.46      208.94      3.29 o 
   4   4   7        0.59        2.69      0.89 o 
   5   4   7       79.72       80.27      2.70 o 
   6   4   7      153.87      139.52      4.77 o 
   7   4   7      116.17      111.54      3.41 o 
   8   4   7       11.25        8.35      3.38 o 
   9   4   7        1.63        0.65      1.04 o 
  -8   5   7        0.84        0.72      1.44 o 
  -7   5   7        8.73        6.76      5.04 o 
  -6   5   7      137.92      142.97      5.27 o 
  -5   5   7       23.53       26.39      2.41 o 
  -4   5   7       14.96       17.82      1.95 o 
  -3   5   7      129.23      111.13      2.79 o 
  -2   5   7        1.41        4.10      1.31 o 
  -1   5   7      247.41      248.99      2.91 o 
   0   5   7      293.74      265.00      3.47 o 
   1   5   7      273.29      264.28      2.95 o 
   2   5   7       47.55       48.09      0.97 o 
   3   5   7       62.44       52.11      1.16 o 
   4   5   7      311.73      302.14      5.00 o 
   5   5   7       14.62       16.73      1.29 o 
   6   5   7       20.11       18.31      1.18 o 
   7   5   7       82.93       80.24      2.28 o 
   8   5   7       21.18       17.18      1.72 o 
   9   5   7        2.69        2.23      1.72 o 
  -7   6   7       23.08       21.52      2.41 o 
  -6   6   7        2.84        2.49      2.30 o 
  -5   6   7       38.15       32.86      2.01 o 
  -4   6   7       25.33       24.98      1.93 o 
  -3   6   7       19.39       14.63      2.84 o 
  -2   6   7       82.80       91.44      1.99 o 
  -1   6   7        0.93        0.67      0.38 o 
   0   6   7        0.19        0.48      1.01 o 
   1   6   7       39.70       45.77      2.05 o 
   2   6   7       86.89       97.74      1.65 o 
   3   6   7      230.65      212.72      3.06 o 
   4   6   7       13.21       15.70      1.11 o 
   5   6   7      176.83      181.62      6.65 o 
   6   6   7       10.48       14.27      1.42 o 
   7   6   7       13.23       12.82      1.56 o 
   8   6   7        8.89        8.41      2.84 o 
   9   6   7       98.22       91.26      3.15 o 
  -6   7   7        0.78        1.34      1.93 o 
  -5   7   7       18.99       18.57      1.54 o 
  -4   7   7       42.63       39.57      1.99 o 
  -3   7   7        1.09        0.84      0.62 o 
  -2   7   7      378.10      386.69      7.15 o 
  -1   7   7      143.17      148.97      6.21 o 
   0   7   7       70.80       72.70      2.37 o 
   1   7   7        1.28        2.37      1.26 o 
   2   7   7       14.37       12.56      7.50 o 
   3   7   7       70.62       61.21      1.09 o 
   4   7   7        6.52       10.37      0.92 o 
   5   7   7       29.21       29.26      1.81 o 
   6   7   7       56.71       55.75      2.49 o 
   7   7   7       22.46       22.16      2.58 o 
   8   7   7       46.98       46.52      1.99 o 
   9   7   7        9.31        6.10      3.42 o 
  -6   8   7        4.83        2.87      3.44 o 
  -5   8   7        7.86        9.72      7.12 o 
  -4   8   7        3.80        3.59      2.87 o 
  -3   8   7      152.16      158.88      7.17 o 
  -2   8   7        3.54        3.62      2.82 o 
  -1   8   7       13.11       10.84      8.13 o 
   0   8   7        0.31        0.91      1.42 o 
   1   8   7       58.82       61.71      2.65 o 
   2   8   7      135.78      126.93      6.23 o 
   3   8   7       18.13       15.48      1.66 o 
   4   8   7       81.07       71.86      3.62 o 
   5   8   7        4.43        5.74      2.05 o 
   6   8   7       17.66       15.40      2.18 o 
   7   8   7        6.38        4.51      2.18 o 
   8   8   7       60.20       54.40      3.06 o 
  -6   9   7        4.30        4.24      2.88 o 
  -5   9   7        1.08        1.70      1.24 o 
  -4   9   7       63.27       64.47      4.00 o 
  -3   9   7      154.77      164.41      5.98 o 
  -2   9   7      254.22      265.78      7.06 o 
  -1   9   7       84.38       84.47      4.30 o 
   0   9   7        9.34        8.83      3.90 o 
   1   9   7        5.38        4.94      3.22 o 
   2   9   7      103.40      102.81      4.90 o 
   3   9   7        0.05        0.57      0.86 o 
   4   9   7       17.09       19.91      2.11 o 
   5   9   7       12.79       15.19      2.96 o 
   6   9   7        0.97        0.89      1.10 o 
   7   9   7       42.16       43.60      2.54 o 
   8   9   7       15.64       13.33      4.11 o 
  -5  10   7        0.03        1.07      0.65 o 
  -4  10   7       14.97       13.21      7.48 o 
  -3  10   7        1.28        0.00      2.56 o 
  -2  10   7       14.84       10.78      6.54 o 
  -1  10   7       10.90        6.49      5.24 o 
   0  10   7        0.30        0.16      1.11 o 
   1  10   7      216.21      206.50      6.01 o 
   2  10   7       10.62        9.47      6.49 o 
   3  10   7       64.13       63.75      3.21 o 
   4  10   7       40.75       37.84      2.47 o 
   5  10   7        1.13        0.82      1.25 o 
   6  10   7        3.04        2.79      1.56 o 
   7  10   7       16.18       18.07      2.43 o 
  -4  11   7       71.15       68.11      8.62 o 
  -3  11   7      118.75      112.87      5.76 o 
  -2  11   7        8.06        5.23      4.32 o 
  -1  11   7       18.94       16.44      2.50 o 
   0  11   7       36.66       41.91      3.75 o 
   1  11   7        0.63        0.85      1.37 o 
   2  11   7        5.08        4.89      2.86 o 
   3  11   7       86.33       86.91      4.21 o 
   4  11   7       35.93       32.64      6.44 o 
   5  11   7        3.85        1.87      1.71 o 
   6  11   7       65.18       61.10      5.84 o 
  -2  12   7        0.67        0.64      1.62 o 
  -1  12   7        0.16        1.61      1.94 o 
   0  12   7        1.93        1.56      2.03 o 
   1  12   7        6.53        5.93      4.92 o 
   2  12   7       42.52       38.23      3.42 o 
   3  12   7        1.68        1.83      2.93 o 
   4  12   7        0.18        0.77      2.66 o 
   5  12   7       54.67       49.58      4.26 o 
  -1  -6   8       25.33       26.23      4.00 o 
   0  -6   8       11.52       10.24      8.24 o 
   1  -6   8       15.36       13.04      8.64 o 
  -3  -5   8       44.10       38.78      4.72 o 
  -2  -5   8       45.92       49.52      5.26 o 
  -1  -5   8       44.56       42.04      4.91 o 
   0  -5   8       35.92       36.98      6.67 o 
   1  -5   8       23.96       19.91     14.74 o 
   2  -5   8        9.61        8.35      7.36 o 
   3  -5   8        3.34        4.15      3.88 o 
   4  -5   8       20.51       12.61     13.78 o 
  -5  -4   8       20.14       17.45      3.27 o 
  -4  -4   8       87.22       95.91      6.00 o 
  -3  -4   8       14.26        8.19      7.63 o 
  -2  -4   8        0.27        1.70      2.80 o 
  -1  -4   8        7.27        7.08      5.25 o 
   0  -4   8      132.40      139.58      7.74 o 
   1  -4   8       56.60       65.12      5.63 o 
   2  -4   8        9.62        9.63      5.59 o 
   3  -4   8        6.24        7.18      4.65 o 
   4  -4   8       26.12       24.79      5.04 o 
   5  -4   8       11.21       12.47     12.43 o 
  -6  -3   8       26.00       28.40      6.33 o 
  -5  -3   8       13.90       10.13      6.86 o 
  -4  -3   8       98.01       93.13      7.70 o 
  -3  -3   8      200.06      203.67     10.93 o 
  -2  -3   8       88.27       82.84      4.84 o 
  -1  -3   8       33.38       36.84      4.01 o 
   0  -3   8        0.34        1.12      1.07 o 
   1  -3   8       37.13       36.41      4.88 o 
   2  -3   8        3.54        5.41      3.60 o 
   3  -3   8       12.09       16.97     10.81 o 
   4  -3   8      189.84      192.41      7.25 o 
   5  -3   8        0.08        0.93      1.83 o 
   6  -3   8        5.72        3.49      3.65 o 
  -6  -2   8        1.41        1.28      1.75 o 
  -5  -2   8        8.24        7.70      6.41 o 
  -4  -2   8       54.83       50.86      4.61 o 
  -3  -2   8        0.77        1.76      3.27 o 
  -2  -2   8       34.49       34.77      6.88 o 
  -1  -2   8      484.10      466.80     10.92 o 
   0  -2   8      183.94      189.30      8.84 o 
   1  -2   8        0.01        2.36      1.33 o 
   2  -2   8        9.34        7.32      2.54 o 
   3  -2   8        9.13        8.84      6.63 o 
   4  -2   8       34.56       39.48      4.60 o 
   5  -2   8       91.53       95.06      5.15 o 
   6  -2   8        2.90        4.74      3.07 o 
   7  -2   8        6.62        4.54      4.93 o 
  -7  -1   8       98.44       97.23      4.10 o 
  -6  -1   8       48.59       52.24      3.17 o 
  -5  -1   8       46.54       50.41      3.01 o 
  -4  -1   8       73.42       72.60      2.46 o 
  -3  -1   8        1.05        1.33      1.15 o 
  -2  -1   8      206.93      211.02      7.72 o 
  -1  -1   8        0.78        3.04      1.57 o 
   0  -1   8      136.32      129.74      3.67 o 
   1  -1   8      121.92      103.23      3.42 o 
   2  -1   8       33.39       33.20      2.53 o 
   3  -1   8      235.17      284.68     15.12 o 
   4  -1   8       25.69       26.18     14.89 o 
   5  -1   8        5.19        5.10      4.17 o 
   6  -1   8        2.15        2.84      2.59 o 
   7  -1   8       27.45       29.65      3.46 o 
  -7   0   8        1.72        3.08      2.41 o 
  -6   0   8      254.95      263.24     13.58 o 
  -5   0   8      234.72      237.15     10.28 o 
  -4   0   8       33.32       29.94      3.61 o 
  -3   0   8       15.59       16.53      1.95 o 
  -2   0   8      281.97      266.00      3.76 o 
  -1   0   8       33.14       36.90      1.01 o 
   0   0   8       66.07       76.94      2.71 o 
   1   0   8        5.78        5.68      2.13 o 
   2   0   8       68.79       72.31      4.31 o 
   3   0   8      187.03      182.28      4.69 o 
   4   0   8      177.21      191.68      7.49 o 
   5   0   8       11.92        8.92      4.68 o 
   6   0   8        3.62        4.62      1.92 o 
   7   0   8       53.55       60.22      3.34 o 
   8   0   8        0.09        1.57      1.95 o 
  -7   1   8        9.22        6.38      6.67 o 
  -6   1   8        5.17        6.41      3.21 o 
  -5   1   8       55.65       46.88      3.39 o 
  -4   1   8      268.23      290.27     12.36 o 
  -3   1   8      721.33      707.24      7.78 o 
  -2   1   8       37.74       41.89      1.27 o 
  -1   1   8      167.03      162.81      2.58 o 
   0   1   8       44.33       38.43      2.46 o 
   1   1   8       31.43       28.08      2.89 o 
   2   1   8      922.47      955.55     14.57 o 
   3   1   8       59.45       50.84      5.94 o 
   4   1   8        0.02        0.36      1.58 o 
   5   1   8       73.28       68.17      3.59 o 
   6   1   8       45.23       51.78      3.54 o 
   7   1   8       15.87       21.32      4.28 o 
   8   1   8       68.23       67.00      4.88 o 
  -7   2   8       22.61       21.63     10.06 o 
  -6   2   8        1.13        2.79      2.07 o 
  -5   2   8       11.51       11.72      6.82 o 
  -4   2   8        7.31        6.80      3.13 o 
  -3   2   8      248.50      221.44      5.47 o 
  -2   2   8     1033.33     1059.22     12.67 o 
  -1   2   8      405.40      403.08     10.19 o 
   0   2   8       91.49       98.00      3.56 o 
   1   2   8      292.23      288.08     10.94 o 
   2   2   8       54.56       55.57      3.17 o 
   3   2   8       21.96       25.56      2.63 o 
   4   2   8       16.35       16.24      3.37 o 
   5   2   8        9.08        8.29      3.97 o 
   6   2   8       59.46       65.67      4.93 o 
   7   2   8       15.87       20.40      7.08 o 
   8   2   8       48.50       53.87      6.42 o 
   9   2   8        9.83        7.88      6.03 o 
  -7   3   8        8.06        7.89      7.27 o 
  -6   3   8       54.11       62.79      4.72 o 
  -5   3   8        0.02        0.75      1.08 o 
  -4   3   8       78.68       74.23      4.74 o 
  -3   3   8        3.95        5.60      3.41 o 
  -2   3   8        8.75        9.92      2.95 o 
  -1   3   8       80.68       76.40      1.67 o 
   0   3   8      595.69      579.50     11.18 o 
   1   3   8     2106.37     2122.02     56.66 o 
   2   3   8      166.44      163.88      9.97 o 
   3   3   8        9.23        9.34      0.44 o 
   4   3   8       13.14       14.83      2.37 o 
   5   3   8        0.09        0.45      0.53 o 
   6   3   8       82.09       79.95      2.19 o 
   7   3   8        3.24        2.26      1.52 o 
   8   3   8        8.82        9.96      5.01 o 
   9   3   8       36.21       39.58      2.77 o 
  -7   4   8       90.65       90.62      6.65 o 
  -6   4   8       10.51        7.80      7.10 o 
  -3   4   8      107.64      108.21      3.57 o 
  -2   4   8        0.65        1.48      0.96 o 
  -1   4   8       14.50       14.32      0.89 o 
   0   4   8      154.18      158.28      2.43 o 
   1   4   8      107.65      104.61      1.96 o 
   2   4   8     1108.30     1084.92     11.57 o 
   3   4   8      239.41      250.58      4.23 o 
   4   4   8       85.33       78.48      2.17 o 
   5   4   8      182.12      182.50      5.87 o 
   6   4   8        6.03        4.82      1.65 o 
   7   4   8        0.04        0.90      0.91 o 
   8   4   8       38.25       39.89      2.65 o 
   9   4   8       13.11       14.84      2.66 o 
  -6   5   8        1.98        1.88      1.56 o 
  -5   5   8      343.35      312.47     15.30 o 
  -4   5   8       14.89       11.79      1.92 o 
  -3   5   8       13.77       13.95      1.70 o 
  -2   5   8      121.53      120.50      3.15 o 
  -1   5   8       12.83       11.03      2.22 o 
   0   5   8      900.47      903.93     12.30 o 
   1   5   8        5.73        6.37      0.81 o 
   2   5   8       39.05       38.76      0.96 o 
   3   5   8       68.00       78.71      2.10 o 
   4   5   8      568.10      581.48      5.70 o 
   5   5   8      250.24      266.24      7.48 o 
   6   5   8       15.06       14.88      1.30 o 
   7   5   8       37.43       41.33      1.86 o 
   8   5   8        9.84       11.28      2.06 o 
   9   5   8       11.14        6.45      3.27 o 
  -6   6   8        0.43        1.18      2.93 o 
  -5   6   8       34.18       37.89      3.47 o 
  -4   6   8       75.18       77.09      2.46 o 
  -3   6   8      125.48      114.89      4.29 o 
  -2   6   8        3.83        2.50      1.53 o 
  -1   6   8      356.12      360.53      5.66 o 
   0   6   8      158.71      164.39      2.39 o 
   1   6   8      164.64      161.34      3.39 o 
   2   6   8       45.36       49.18      2.24 o 
   3   6   8        0.29        0.84      0.45 o 
   4   6   8       54.39       44.52      2.29 o 
   5   6   8        0.55        1.02      0.63 o 
   6   6   8      184.45      196.38      3.64 o 
   7   6   8      117.76      124.23      2.92 o 
   8   6   8        1.07        0.60      0.87 o 
   9   6   8       11.89        8.93      5.47 o 
  -5   7   8        0.04        1.72      2.19 o 
  -4   7   8        0.13        0.61      0.99 o 
  -3   7   8        2.22        0.80      1.10 o 
  -2   7   8       32.07       32.81      2.50 o 
  -1   7   8     1356.69     1310.71     19.55 o 
   0   7   8       35.14       28.05      1.61 o 
   1   7   8        0.02        1.18      1.38 o 
   2   7   8      193.66      207.19      4.12 o 
   3   7   8      107.42      101.19      3.46 o 
   4   7   8       76.09       81.27      3.79 o 
   5   7   8        0.03        0.82      1.08 o 
   6   7   8        0.11        0.94      1.26 o 
   7   7   8       23.80       31.88      5.16 o 
   8   7   8       11.46       10.66      6.13 o 
  -6   8   8       83.03       88.79      4.47 o 
  -5   8   8       90.61       94.04      4.61 o 
  -4   8   8        1.76        3.38      2.22 o 
  -3   8   8        1.57        2.34      1.74 o 
  -2   8   8      178.49      185.20      6.92 o 
  -1   8   8        2.12        1.61      1.84 o 
   0   8   8      168.34      167.34      6.38 o 
   1   8   8      363.02      346.96     14.64 o 
   2   8   8       73.56       72.57      3.60 o 
   3   8   8      170.41      153.35      6.41 o 
   4   8   8        9.06       10.93      4.84 o 
   5   8   8        4.03        4.53      2.02 o 
   6   8   8       50.89       54.83      2.79 o 
   7   8   8        3.35        0.74      1.57 o 
   8   8   8        1.69        0.67      0.84 o 
  -5   9   8        0.27        1.76      1.45 o 
  -4   9   8       20.26       26.21      2.70 o 
  -3   9   8       63.98       66.10      3.68 o 
  -2   9   8      365.40      385.60      8.95 o 
  -1   9   8       15.33       16.21      2.31 o 
   0   9   8        9.52        6.19      3.11 o 
   1   9   8       25.83       31.18      2.44 o 
   2   9   8      209.81      209.89      4.39 o 
   3   9   8      298.88      312.75      6.23 o 
   4   9   8       52.68       51.60      3.17 o 
   5   9   8       18.65       17.66      5.44 o 
   6   9   8       37.46       40.85      3.20 o 
   7   9   8       33.28       35.95      2.95 o 
  -4  10   8       48.36       49.58      3.74 o 
  -3  10   8      117.14      114.89      4.73 o 
  -2  10   8       11.94       14.71      7.35 o 
  -1  10   8      103.05      107.14      4.60 o 
   0  10   8       86.67       84.67      8.83 o 
   1  10   8       56.09       60.05      4.09 o 
   2  10   8      105.91      103.80      3.45 o 
   3  10   8        0.83        3.33      1.80 o 
   4  10   8       30.91       34.11      3.21 o 
   5  10   8      206.07      233.07      5.30 o 
   6  10   8       29.00       30.53      2.24 o 
   7  10   8        0.34        1.19      1.67 o 
  -3  11   8      101.24      100.18      4.72 o 
  -2  11   8       20.99       23.23      2.67 o 
  -1  11   8        4.44        4.80      2.96 o 
   0  11   8       61.62       61.03      3.92 o 
   1  11   8      187.07      173.30      5.69 o 
   2  11   8       86.85       88.53      4.57 o 
   3  11   8       51.38       47.34      3.42 o 
   4  11   8       24.06       24.30      2.88 o 
   5  11   8       36.74       38.02      2.90 o 
   6  11   8        8.34        4.78      2.93 o 
  -1  12   8       16.27       15.18      2.52 o 
   0  12   8        1.15        0.96      1.60 o 
   1  12   8       73.13       59.60      3.93 o 
   2  12   8       24.13       27.23      6.00 o 
   3  12   8       28.67       29.11      3.22 o 
   4  12   8       97.19      101.76      4.94 o 
  -3  -4   9        1.57        1.66      2.83 o 
  -2  -4   9        0.70        1.39      2.01 o 
  -1  -4   9       25.08       25.00      3.51 o 
   0  -4   9       73.46       74.64      6.08 o 
   1  -4   9       11.35       15.06      5.42 o 
   2  -4   9        3.23        4.43      3.53 o 
   3  -4   9       32.52       33.89     11.16 o 
  -4  -3   9       31.25       31.10      7.07 o 
  -3  -3   9        0.60        0.96      2.00 o 
  -2  -3   9       12.49        7.16      3.49 o 
  -1  -3   9       86.29       84.51      5.53 o 
   0  -3   9        0.05        0.46      2.00 o 
   1  -3   9       61.17       59.87      3.09 o 
   2  -3   9        6.79        6.73      4.76 o 
   3  -3   9        7.89        8.31      3.56 o 
   4  -3   9       86.01       76.67      5.11 o 
   5  -3   9      110.76      115.13     15.23 o 
  -5  -2   9       11.12       11.96      9.08 o 
  -4  -2   9        1.00        0.00      2.51 o 
  -3  -2   9        8.82        6.24      5.77 o 
  -2  -2   9       26.42       23.37      3.61 o 
  -1  -2   9       58.34       60.77      5.94 o 
   0  -2   9        2.01        1.30      1.45 o 
   1  -2   9        0.20        0.88      1.18 o 
   2  -2   9       12.42       10.75      5.65 o 
   3  -2   9      240.00      251.58      5.93 o 
   4  -2   9        0.96        2.92      3.33 o 
   5  -2   9        2.29        1.86      4.41 o 
   6  -2   9        2.33        3.07      5.51 o 
  -6  -1   9        2.46        1.67      1.57 o 
  -5  -1   9        3.27        5.66      3.83 o 
  -4  -1   9        0.53        0.32      1.07 o 
  -3  -1   9        0.31        0.00      2.52 o 
  -2  -1   9      138.38      128.22      6.02 o 
  -1  -1   9        1.95        0.57      0.99 o 
   0  -1   9       75.06       64.80      2.83 o 
   1  -1   9        5.71        8.21      3.77 o 
   2  -1   9        5.42        2.78      1.27 o 
   3  -1   9      291.91      316.36     24.16 o 
   4  -1   9       15.82       15.01      2.39 o 
   5  -1   9        9.39        8.77      4.41 o 
   6  -1   9        3.87        2.49      2.80 o 
   7  -1   9       12.63        7.28      6.80 o 
  -6   0   9        0.00        0.00      2.48 o 
  -5   0   9       45.85       38.58     12.14 o 
  -4   0   9        0.01        1.30      1.62 o 
  -3   0   9        0.04        0.00      2.83 o 
  -2   0   9       42.22       38.80      8.07 o 
  -1   0   9       31.05       30.24      1.90 o 
   0   0   9        1.72        2.16      1.47 o 
   1   0   9       71.42       60.22      5.68 o 
   2   0   9      488.51      458.53     17.56 o 
   3   0   9       27.14       25.39      3.63 o 
   4   0   9        7.51        7.02      3.34 o 
   5   0   9       17.61       13.44      6.12 o 
   6   0   9        4.87        6.39      2.44 o 
   7   0   9       66.48       61.82      4.07 o 
  -6   1   9       70.81       70.30      5.83 o 
  -5   1   9       50.58       56.16      2.22 o 
  -4   1   9       55.98       47.77      2.95 o 
  -3   1   9        1.36        1.46      1.75 o 
  -2   1   9       15.93       12.07      1.50 o 
  -1   1   9        0.19        0.37      0.86 o 
   0   1   9       27.79       29.44      1.70 o 
   1   1   9       58.53       59.15      3.44 o 
   2   1   9      456.46      457.86     15.32 o 
   3   1   9        4.82        2.31      1.53 o 
   4   1   9       24.50       18.31      2.91 o 
   5   1   9        0.33        0.29      1.43 o 
   6   1   9        0.26        1.00      1.70 o 
   7   1   9        8.77        9.66      2.22 o 
   8   1   9        0.11        0.85      1.78 o 
  -7   2   9       39.76       43.24      4.01 o 
  -6   2   9        0.13        1.03      1.50 o 
  -5   2   9        0.01        1.14      1.47 o 
  -4   2   9      129.71      117.44      5.71 o 
  -3   2   9      130.41      130.09      4.51 o 
  -2   2   9       33.78       29.33      1.71 o 
  -1   2   9      165.19      154.57      3.96 o 
   0   2   9       13.06       12.29      2.02 o 
   1   2   9      332.22      317.20      6.35 o 
   2   2   9        9.10        9.31      3.21 o 
   3   2   9       53.85       51.79      3.57 o 
   4   2   9       68.99       63.82      3.50 o 
   5   2   9       90.64       83.06      4.25 o 
   6   2   9      116.28      107.04      3.52 o 
   7   2   9       36.74       37.13      3.34 o 
   8   2   9        4.10        2.75      2.28 o 
  -7   3   9       11.29        4.77      7.38 o 
  -6   3   9        0.34        0.31      0.90 o 
  -5   3   9        6.99        6.04      3.88 o 
  -4   3   9       74.48       69.83      3.61 o 
  -3   3   9       42.20       30.84      2.30 o 
  -2   3   9      137.48      141.52      5.34 o 
  -1   3   9      194.12      208.75      4.52 o 
   0   3   9       20.79       20.52      1.63 o 
   1   3   9       44.57       45.99      2.09 o 
   2   3   9        0.04        2.28      1.97 o 
   3   3   9        3.03        3.18      1.65 o 
   4   3   9       68.56       66.99      3.22 o 
   5   3   9       77.05       67.28      2.80 o 
   6   3   9       15.97       18.12      4.09 o 
   7   3   9       26.75       22.81      4.30 o 
   8   3   9       46.04       44.44      2.71 o 
  -7   4   9       14.47        7.83      5.78 o 
  -6   4   9        0.59        0.47      1.12 o 
  -5   4   9       24.46       17.97      2.09 o 
  -4   4   9       17.09       13.79      2.17 o 
  -3   4   9       18.09       21.41      4.47 o 
  -2   4   9       22.50       18.70      1.31 o 
  -1   4   9        0.23        1.39      1.79 o 
   0   4   9     1288.99     1279.07     12.92 o 
   1   4   9       14.66       12.97      1.05 o 
   2   4   9       25.16       24.62      1.91 o 
   3   4   9        0.01        0.83      0.84 o 
   4   4   9       80.29       74.69      4.29 o 
   5   4   9       30.00       25.60      3.25 o 
   6   4   9        2.15        2.10      1.77 o 
   7   4   9        3.47        2.20      1.14 o 
   8   4   9       21.15       24.52      3.64 o 
  -6   5   9       53.69       49.29      6.02 o 
  -5   5   9        4.82        4.59      3.49 o 
  -4   5   9       67.67       49.44      2.52 o 
  -3   5   9        0.44        0.32      0.64 o 
  -2   5   9       15.57       12.96      1.02 o 
  -1   5   9       35.30       38.01      1.51 o 
   0   5   9       79.74       74.46      3.20 o 
   1   5   9        0.05        0.50      0.59 o 
   2   5   9      319.70      319.48      3.29 o 
   3   5   9      316.05      307.45      4.13 o 
   4   5   9        0.02        1.19      0.58 o 
   5   5   9        5.56        5.01      1.92 o 
   6   5   9       10.20        8.00      3.06 o 
   7   5   9        8.32        5.74      2.69 o 
   8   5   9        8.26        3.85      2.65 o 
  -3   6   9       86.53       79.78      3.45 o 
  -2   6   9       10.22        5.29      2.36 o 
  -1   6   9      313.41      326.84     11.15 o 
   0   6   9      317.07      305.78      8.55 o 
   1   6   9       23.22       23.56      2.83 o 
   2   6   9       31.00       29.84      1.18 o 
   3   6   9      120.53      113.74      3.89 o 
   4   6   9      574.19      533.67      5.93 o 
   5   6   9       38.59       41.20      2.18 o 
   6   6   9       19.00       21.70      3.34 o 
   7   6   9        0.04        0.50      0.73 o 
   8   6   9        0.83        0.48      3.09 o 
  -4   7   9        0.50        1.10      1.78 o 
  -3   7   9       80.50       73.11      3.69 o 
  -2   7   9      140.32      133.86      5.78 o 
  -1   7   9        8.52        7.39      1.89 o 
   0   7   9        5.75        3.89      1.42 o 
   1   7   9        1.70        1.09      2.08 o 
   2   7   9        2.43        1.37      1.03 o 
   3   7   9      112.28       94.80      3.06 o 
   4   7   9        3.16        5.19      2.37 o 
   5   7   9       48.07       48.02      2.36 o 
   6   7   9      324.71      334.43      7.48 o 
   7   7   9       75.90       70.24      5.68 o 
   8   7   9      131.36      118.79     13.31 o 
  -5   8   9       13.31       15.05      3.95 o 
  -4   8   9        0.92        3.80      3.30 o 
  -3   8   9        2.07        0.24      1.19 o 
  -2   8   9      178.15      177.01      5.74 o 
  -1   8   9       16.12       17.97      3.42 o 
   0   8   9       74.16       70.09      4.55 o 
   1   8   9        3.75        3.02      1.14 o 
   2   8   9       50.26       47.02      2.26 o 
   3   8   9       95.57       84.10      7.36 o 
   4   8   9       39.02       28.09      2.32 o 
   5   8   9       27.34       25.68      2.50 o 
   6   8   9       12.62       10.86      6.07 o 
   7   8   9        9.36        5.30      2.70 o 
   8   8   9      168.52      161.93      6.77 o 
  -5   9   9        6.64        5.20      5.42 o 
  -4   9   9       11.92       12.67      7.56 o 
  -3   9   9       30.86       29.28      3.41 o 
  -2   9   9        0.04        2.08      1.57 o 
  -1   9   9        4.21        2.97      1.48 o 
   0   9   9        0.15        1.20      1.19 o 
   1   9   9       65.35       58.18      2.87 o 
   2   9   9      206.38      197.93      4.51 o 
   3   9   9       18.05       12.24      1.52 o 
   4   9   9       26.33       23.05      2.75 o 
   5   9   9       66.61       57.56      6.08 o 
   6   9   9        1.02        1.12      0.85 o 
   7   9   9       21.57       21.56      2.50 o 
  -4  10   9       10.45        9.85      7.31 o 
  -3  10   9      154.99      168.14      6.87 o 
  -2  10   9       58.65       53.33      3.84 o 
  -1  10   9        1.01        1.35      1.59 o 
   0  10   9        0.27        0.95      1.27 o 
   1  10   9       11.00        8.96      7.63 o 
   2  10   9       52.29       50.85      3.66 o 
   3  10   9       17.15       20.70      2.02 o 
   4  10   9       96.93       89.36      4.80 o 
   5  10   9        0.08        1.01      1.81 o 
   6  10   9        0.31        0.92      1.18 o 
  -2  11   9       18.88       22.11      2.92 o 
  -1  11   9       10.97        8.91      7.16 o 
   0  11   9        0.00        0.00      1.84 o 
   1  11   9       30.51       30.14      3.53 o 
   2  11   9        7.50        5.15      3.68 o 
   3  11   9        9.29       10.15      2.10 o 
   4  11   9       59.91       49.71      3.13 o 
   5  11   9       62.52       58.27      2.94 o 
   0  12   9       49.13       51.76      3.90 o 
   1  12   9       39.46       45.33      4.36 o 
   2  12   9        0.89        0.39      1.95 o 
   3  12   9       12.23        5.59      5.24 o 
  -2  -3  10        7.06        7.03      6.94 o 
  -1  -3  10        0.36        0.00      3.61 o 
   0  -3  10      138.70      137.12      7.49 o 
   1  -3  10        5.40        3.73      5.09 o 
   2  -3  10        0.14        1.45      1.50 o 
   3  -3  10       12.91       20.78      3.15 o 
  -4  -2  10       32.98       25.80     13.15 o 
  -3  -2  10       16.76        6.58      6.73 o 
  -2  -2  10       19.08       13.63     11.37 o 
  -1  -2  10       75.98       66.42      5.42 o 
   0  -2  10        0.85        0.98      2.70 o 
   1  -2  10       24.40       25.52      3.87 o 
   2  -2  10       12.92       14.01      3.40 o 
   3  -2  10       29.24       27.88      3.58 o 
   4  -2  10      139.32      151.89      6.69 o 
  -4  -1  10        0.95        0.00      2.71 o 
  -3  -1  10        0.01        0.55      1.43 o 
  -2  -1  10        0.09        1.63      3.08 o 
  -1  -1  10      162.55      141.87      6.08 o 
   0  -1  10       69.34       57.56      2.65 o 
   1  -1  10       22.51       20.74      2.22 o 
   2  -1  10       13.84        7.62      6.70 o 
   3  -1  10        0.41        5.90      2.45 o 
   4  -1  10       55.78       60.14      4.01 o 
   5  -1  10        6.40        8.45      5.80 o 
  -5   0  10       14.33        9.85      8.45 o 
  -4   0  10       23.09       20.52      7.49 o 
  -3   0  10        9.96       12.05      8.72 o 
  -2   0  10       70.32       60.71      4.38 o 
  -1   0  10       14.06       14.42      3.90 o 
   0   0  10       41.83       40.83      3.00 o 
   1   0  10       27.76       25.65      2.25 o 
   2   0  10        0.39        3.80      2.43 o 
   3   0  10      366.73      392.87      7.01 o 
   4   0  10        6.31        4.78      3.72 o 
   5   0  10        2.69        2.65      2.34 o 
   6   0  10        0.04        1.14      1.90 o 
  -5   1  10       12.55        5.48      4.32 o 
  -4   1  10        4.83        5.35      5.29 o 
  -3   1  10        1.61        0.56      1.66 o 
  -2   1  10      187.96      182.13      8.92 o 
  -1   1  10       38.37       39.47      2.33 o 
   0   1  10        2.73        1.75      1.33 o 
   1   1  10       20.06       12.51      5.85 o 
   2   1  10       23.65       33.25      2.67 o 
   3   1  10       62.60       62.95      3.06 o 
   4   1  10       64.37       59.95      3.05 o 
   5   1  10       27.69       32.61      2.88 o 
   6   1  10        5.91        3.86      1.89 o 
   7   1  10       17.38       20.63      2.92 o 
  -6   2  10       13.28       13.49      5.74 o 
  -5   2  10        0.43        1.07      1.61 o 
  -4   2  10       40.56       48.05      3.36 o 
  -3   2  10      286.10      254.39     15.07 o 
  -2   2  10        6.18        7.16      1.63 o 
  -1   2  10       18.61       15.91      1.91 o 
   0   2  10       56.64       57.04      2.49 o 
   1   2  10       25.74       19.89      2.58 o 
   2   2  10      357.35      372.23      9.53 o 
   3   2  10       16.70       13.34      6.15 o 
   4   2  10        0.05        2.82      1.54 o 
   5   2  10        1.46        3.63      1.82 o 
   6   2  10       64.99       66.34      4.11 o 
   7   2  10       84.08       92.49      9.67 o 
  -6   3  10       26.33       30.26      5.75 o 
  -5   3  10       58.88       59.89      4.13 o 
  -4   3  10        0.39        0.77      1.80 o 
  -3   3  10       40.31       31.69      3.67 o 
  -2   3  10      148.62      146.61      3.96 o 
  -1   3  10      159.34      156.86      3.51 o 
   0   3  10        1.82        1.70      3.14 o 
   1   3  10       50.38       52.73      2.53 o 
   2   3  10       41.98       45.42      3.73 o 
   3   3  10        5.32        6.43      2.06 o 
   4   3  10       15.08       15.61      6.64 o 
   5   3  10       20.11       12.05      4.51 o 
   6   3  10       33.69       40.40      2.55 o 
   7   3  10       21.94       23.52      2.55 o 
  -6   4  10        7.97        4.18      3.40 o 
  -5   4  10        4.16        3.95      4.48 o 
  -4   4  10       28.57       21.64      5.16 o 
  -3   4  10        3.46        2.92      1.53 o 
  -2   4  10        0.94        0.90      0.71 o 
  -1   4  10        3.19        2.57      1.56 o 
   0   4  10       34.80       32.01      1.87 o 
   1   4  10     1060.25     1081.93     16.60 o 
   2   4  10        0.97        0.71      0.84 o 
   3   4  10        0.89        1.97      1.73 o 
   4   4  10        2.74        2.75      1.76 o 
   5   4  10        2.51        5.37      2.24 o 
   6   4  10       73.81       70.34      3.40 o 
   7   4  10       11.37        4.52      3.38 o 
  -3   5  10       26.16       21.72      3.98 o 
  -2   5  10        7.93        7.72      1.27 o 
  -1   5  10       14.69       16.83      2.67 o 
   0   5  10       36.23       36.08      2.72 o 
   1   5  10        2.00        2.26      1.58 o 
   2   5  10      235.08      246.28      4.37 o 
   3   5  10      310.30      337.42      5.09 o 
   4   5  10        2.20        1.45      0.86 o 
   5   5  10       41.60       40.96      2.93 o 
   6   5  10        0.12        1.43      3.50 o 
   7   5  10        0.11        2.69      1.89 o 
   8   5  10        8.33        6.86      4.47 o 
  -2   6  10       68.14       76.30      2.95 o 
  -1   6  10        0.14        0.78      0.69 o 
   0   6  10      174.92      177.06      3.85 o 
   1   6  10       22.64       25.38      1.29 o 
   2   6  10        6.77        4.01      3.55 o 
   3   6  10       39.70       33.42      3.16 o 
   4   6  10      190.35      190.17      6.62 o 
   5   6  10      397.42      383.84     18.35 o 
   6   6  10        2.87        2.46      2.18 o 
   7   6  10       19.37       17.70     10.44 o 
  -3   7  10       29.99       27.20      2.47 o 
  -2   7  10       76.12       81.07      3.42 o 
  -1   7  10       27.26       26.93      1.81 o 
   0   7  10       18.37       20.76      1.64 o 
   1   7  10       53.10       54.71      2.13 o 
   2   7  10        7.20        8.84      1.30 o 
   3   7  10       12.73       17.06      1.37 o 
   4   7  10        0.47        1.92      3.87 o 
   5   7  10       14.01       13.15      7.80 o 
   6   7  10      116.18      129.20     11.65 o 
   7   7  10      109.22      111.36      9.73 o 
  -4   8  10        2.93        5.94      3.51 o 
  -3   8  10       58.34       65.35      3.49 o 
  -2   8  10        2.00        1.03      1.76 o 
  -1   8  10      281.22      285.58      8.35 o 
   0   8  10      135.96      136.11     10.00 o 
   1   8  10        0.24        1.25      1.29 o 
   2   8  10        8.41        7.92      2.17 o 
   3   8  10       31.48       27.13      2.01 o 
   4   8  10       44.57       43.67      3.73 o 
   5   8  10        1.81        3.46      2.83 o 
   6   8  10        2.97        2.13      1.95 o 
   7   8  10        2.33        5.17      4.54 o 
  -4   9  10        3.53        4.37      6.15 o 
  -3   9  10        2.68        2.40      2.37 o 
  -2   9  10       83.38       89.12      4.52 o 
  -1   9  10        0.01        1.26      1.45 o 
   0   9  10       12.47       15.78      2.21 o 
   1   9  10      115.12      103.29      6.65 o 
   2   9  10      115.91      111.84      3.19 o 
   3   9  10       11.26        7.41      2.42 o 
   4   9  10       19.52       22.60      2.53 o 
   5   9  10       20.54       20.77      6.14 o 
   6   9  10        0.03        0.22      2.54 o 
  -3  10  10       14.09       14.30      6.30 o 
  -2  10  10       12.60        9.68      7.70 o 
  -1  10  10       26.22       29.46      3.33 o 
   0  10  10       14.41       17.77      2.27 o 
   1  10  10        2.45        0.97      1.79 o 
   2  10  10        5.20        4.12      2.22 o 
   3  10  10      158.20      150.20      3.84 o 
   4  10  10       87.94       95.92      3.64 o 
   5  10  10        2.18        3.79      1.83 o 
   6  10  10       47.20       54.06      4.57 o 
  -1  11  10       53.92       62.47      3.68 o 
   0  11  10        2.41        0.39      1.98 o 
   1  11  10       26.46       27.08      3.63 o 
   2  11  10       23.34       19.39      8.40 o 
   3  11  10        0.61        2.34      1.56 o 
   4  11  10        8.57        7.20      5.15 o 
   0  -2  11        0.00        0.00      3.25 o 
   1  -2  11        7.68        8.06      3.80 o 
  -2  -1  11       19.31       21.07      3.40 o 
  -1  -1  11       35.58       31.06      5.98 o 
   0  -1  11       17.12       15.51     14.92 o 
   1  -1  11        4.61        4.23      3.88 o 
   2  -1  11        9.22        6.87      5.09 o 
   3  -1  11       11.17        3.14      2.08 o 
  -3   0  11        2.41        2.15      2.52 o 
  -2   0  11       59.01       46.08      8.80 o 
  -1   0  11        0.21        0.00      2.58 o 
   0   0  11        6.98        9.30      2.77 o 
   1   0  11       58.79       56.25      3.28 o 
   2   0  11        0.09        0.74      0.96 o 
   3   0  11       95.29      105.02      6.39 o 
   4   0  11        2.04        1.66      1.60 o 
   5   0  11        0.06        1.69      1.43 o 
  -4   1  11      160.75      165.63      6.70 o 
  -3   1  11        3.12        0.75      1.62 o 
  -2   1  11        0.02        0.00      2.36 o 
  -1   1  11        0.38        1.54      2.00 o 
   0   1  11        7.35        6.33      3.09 o 
   1   1  11       25.23       24.64      2.56 o 
   2   1  11       28.63       17.92      7.21 o 
   3   1  11        6.24        4.48      3.96 o 
   4   1  11        0.90        1.42      1.47 o 
   5   1  11        4.09        3.56      2.48 o 
  -4   2  11        6.02        9.29      3.15 o 
  -3   2  11       45.15       38.37      3.39 o 
  -1   2  11        3.87        2.73      1.75 o 
   0   2  11       15.50       13.75      3.20 o 
   1   2  11       14.27       17.02      1.76 o 
   2   2  11       95.46       97.74      4.06 o 
   3   2  11       22.28       16.46      3.81 o 
   4   2  11        2.43        0.80      1.06 o 
   5   2  11        1.92        1.68      2.16 o 
   6   2  11       10.33        9.08      4.17 o 
  -5   3  11       91.90      109.05      5.18 o 
  -4   3  11       11.13        8.24      6.77 o 
  -3   3  11        3.87        2.51      3.37 o 
  -2   3  11       13.87       11.97      3.00 o 
  -1   3  11        1.19        2.23      1.75 o 
   0   3  11       49.19       56.12      2.81 o 
   1   3  11       21.97       16.16      6.35 o 
   2   3  11       11.45       12.42      5.65 o 
   3   3  11        0.43        0.45      1.14 o 
   4   3  11        6.20        4.43      2.14 o 
   5   3  11       70.55       67.30      3.28 o 
   6   3  11       30.56       19.85      2.01 o 
  -4   4  11      135.01      138.85      5.50 o 
  -3   4  11        2.06        0.79      1.46 o 
  -2   4  11       14.98       15.30      3.49 o 
  -1   4  11      115.28      125.88      3.55 o 
   0   4  11        0.25        0.73      0.96 o 
   1   4  11       15.65       16.53      1.66 o 
   2   4  11       42.68       47.10      3.12 o 
   3   4  11        0.30        0.69      0.84 o 
   4   4  11        5.48        5.55      3.30 o 
   5   4  11        1.11        1.07      0.87 o 
   6   4  11       33.70       33.29      2.54 o 
   7   4  11       25.34       25.43      2.04 o 
  -2   5  11       92.61      102.89      4.50 o 
  -1   5  11        5.29        6.98      4.89 o 
   0   5  11       12.17        7.65      5.98 o 
   1   5  11       12.88       14.41      5.66 o 
   2   5  11        8.84        6.82      5.18 o 
   3   5  11        9.78       10.59      5.99 o 
   4   5  11       66.82       65.03      4.29 o 
   5   5  11        3.75        1.79      2.60 o 
   6   5  11        0.59        3.37      3.25 o 
   7   5  11        0.97        2.09      4.33 o 
  -1   6  11       21.92       23.91      2.60 o 
   0   6  11       77.97       83.90      4.60 o 
   1   6  11       13.43        7.56      9.01 o 
   2   6  11        2.21        1.10      1.64 o 
   3   6  11       30.77       24.23      9.57 o 
   4   6  11        2.73        1.04      1.96 o 
   5   6  11        3.54        5.16      3.18 o 
   6   6  11       16.95       14.94     12.43 o 
   7   6  11        0.20        2.79      4.34 o 
  -1   7  11       14.05       13.63      2.45 o 
   0   7  11       16.48       13.00      7.98 o 
   1   7  11       64.80       70.95      5.06 o 
   2   7  11        2.70        2.21      2.92 o 
   3   7  11       20.74       22.61      5.73 o 
   4   7  11       36.05       23.12      2.82 o 
   5   7  11       69.16       69.38      5.05 o 
   6   7  11        3.74        2.42      2.00 o 
  -3   8  11       37.27       34.90      3.41 o 
  -2   8  11       27.92       25.24      2.45 o 
  -1   8  11        0.06        0.44      1.17 o 
   0   8  11       23.81       25.90      3.09 o 
   1   8  11        0.58        1.17      2.15 o 
   2   8  11       17.66       21.34      3.90 o 
   3   8  11       22.27       15.46      9.73 o 
   4   8  11       30.28       33.36      3.49 o 
   5   8  11        8.65        7.67      6.47 o 
   6   8  11        6.39        3.83      2.88 o 
  -3   9  11       91.03      112.51      4.55 o 
  -2   9  11        0.22        0.70      1.10 o 
  -1   9  11        0.17        0.05      1.20 o 
   0   9  11       85.70       84.71      4.64 o 
   1   9  11       21.61       20.91      3.08 o 
   2   9  11       21.13       22.69      3.95 o 
   3   9  11        9.61        8.17      2.34 o 
   4   9  11        0.61        0.70      2.63 o 
   5   9  11       18.55       15.76      2.73 o 
  -2  10  11       74.89       98.87      4.43 o 
  -1  10  11      178.79      222.36      6.13 o 
   0  10  11        2.77        1.52      1.31 o 
   1  10  11        0.11        0.39      1.48 o 
   2  10  11       37.11       29.67      3.55 o 
   3  10  11        1.53        1.00      2.82 o 
   4  10  11       15.48       18.59      2.87 o 
   0  11  11       19.61       19.56      8.00 o 
   1  11  11      100.28      113.61      4.41 o 
   2  11  11        0.41        0.82      1.37 o 
   3  11  11       16.86       17.46      3.26 o 
   0   0  12        0.29        1.36      2.82 o 
   1   0  12        1.65        3.54      4.49 o 
   2   0  12       19.48       24.08      4.27 o 
  -2   1  12       13.67        8.03      7.72 o 
  -1   1  12       36.50       36.72      9.05 o 
   0   1  12        0.09        1.85      1.79 o 
   1   1  12        8.05        5.60      3.52 o 
   2   1  12        0.95        3.42      2.14 o 
   3   1  12       23.74       24.20      2.64 o 
  -3   2  12        0.68        1.61      1.55 o 
  -2   2  12       40.16       44.00      3.59 o 
  -1   2  12       60.45       63.20      4.08 o 
   0   2  12        7.23        7.66      5.24 o 
   1   2  12        0.04        0.42      1.64 o 
   2   2  12       13.08       10.66      5.99 o 
   3   2  12        0.01        1.50      1.28 o 
   4   2  12        3.99        3.25      2.99 o 
  -3   3  12        6.66        4.71      4.93 o 
  -2   3  12       10.74        7.46      6.34 o 
  -1   3  12       12.79       10.35      9.37 o 
   0   3  12       63.73       66.72      3.26 o 
   1   3  12       50.22       57.69      2.97 o 
   2   3  12        6.62        4.94      1.82 o 
   3   3  12        3.95        3.53      2.46 o 
   4   3  12       77.28       79.04      4.46 o 
   5   3  12        8.22        6.51      3.97 o 
  -1   4  12       16.28       15.88      2.52 o 
   0   4  12        9.88        9.52      7.97 o 
   1   4  12        0.27        1.46      1.32 o 
   2   4  12       10.69       14.18      2.18 o 
   3   4  12       86.49      104.17      5.11 o 
   4   4  12       11.32        7.77      6.47 o 
   5   4  12        0.12        0.00      2.25 o 
  -2   5  12        1.56        1.51      1.61 o 
  -1   5  12       55.14       56.67      3.57 o 
   0   5  12        0.71        2.24      3.28 o 
   1   5  12        0.25        1.26      1.37 o 
   2   5  12        0.05        0.70      1.28 o 
   3   5  12       60.87       65.99      4.32 o 
   4   5  12        1.04        2.89      2.77 o 
   5   5  12       26.43       34.55      3.76 o 
  -1   6  12       70.06       79.79      4.57 o 
   0   6  12       24.86       29.46      3.60 o 
   1   6  12        0.11        1.32      1.63 o 
   2   6  12       21.54       26.16      4.04 o 
   3   6  12        5.88        4.72      7.08 o 
   4   6  12       11.04        8.68      7.72 o 
   5   6  12        2.07        1.74      2.83 o 
  -1   7  12        0.25        0.37      2.07 o 
   0   7  12       37.98       39.92      5.47 o 
   1   7  12       27.21       28.79      2.96 o 
   2   7  12      114.55      130.85      5.74 o 
   3   7  12        3.83        5.57      5.18 o 
   4   7  12        0.46        1.37      2.07 o 
   5   7  12       24.69       29.42      3.89 o 
   0   8  12        0.87        0.72      1.64 o 
   1   8  12       11.24        8.74      6.79 o 
   2   8  12       28.28       24.42      9.52 o 
   3   8  12       56.71       61.14      5.00 o 
   4   8  12        4.82        4.52      5.42 o 
   5   8  12        2.83        4.81      4.25 o 
   0   9  12       51.78       57.09      4.49 o 
   1   9  12       10.05       10.84      5.60 o 
   2   9  12        1.66        3.05      2.84 o 
   3   9  12        7.46        7.51      2.79 o 
   4   9  12        3.03        2.44      2.80 o 
   1  10  12        0.34        2.00      3.04 o 
   2  10  12       64.76       62.18     10.58 o 
   1   3  13       41.26       48.79      3.39 o 
   2   3  13        0.49        0.32      1.83 o 
   0   4  13       85.52       81.92      4.42 o 
   1   4  13        0.05        0.78      1.92 o 
   2   4  13        0.00        1.97      1.72 o 
   3   4  13        3.59        4.57      6.39 o 
  -1   5  13        6.99       11.62      1.79 o 
   0   5  13        0.32        0.65      2.02 o 
   1   5  13        0.46        1.01      1.53 o 
   2   5  13       72.83       70.18      4.58 o 
   3   5  13       36.33       40.48      4.75 o 
  -1   6  13       78.94       75.92      6.99 o 
   0   6  13       16.91       11.54      6.77 o 
   1   6  13        6.36        3.91      4.24 o 
   2   6  13       13.49        9.49     10.24 o 
   3   6  13       14.45       22.97      3.56 o 
   0   7  13       46.40       49.32      3.56 o 
   1   7  13       69.56       69.66      4.91 o 
   2   7  13        0.02        0.00      2.14 o 
   3   7  13       21.57       18.73      2.99 o 
   1   8  13       48.05       60.49      5.03 o 
   2   8  13        0.42        1.36      2.28 o 
                                                 
